# Supplementary material for: A possible role of Drosophila CTCF in mitotic bookmarking and maintaining chromatin domains during the cell cycle
Source: Biol Res. 2015 May 27;48(1):27. doi: 10.1186/s40659-015-0019-6 (PMC4485355; doi:10.1186/s40659-015-0019-6)
Supplement: Additional file 1: Table S1. — Binding sites of dCTCF, BEAF-32, and CP190 for each class. [file 40659_2015_19_MOESM1_ESM.xls]

## Sheet: dCTCF
chrom	start	end	class
chr2L	102201	102834	IM
chr2L	155379	156010	IM
chr2L	207221	207646	IM
chr2L	273031	273660	IM
chr2L	294964	295840	IM
chr2L	395135	395944	IM
chr2L	414102	415578	IM
chr2L	419798	420779	IM
chr2L	489743	490654	IM
chr2L	541901	542686	IM
chr2L	573578	575151	IM
chr2L	602037	603109	IM
chr2L	869238	869945	IM
chr2L	870445	872255	IM
chr2L	1158611	1159345	IM
chr2L	1805431	1806459	IM
chr2L	2585206	2585494	IM
chr2L	2855587	2856738	IM
chr2L	3183011	3183772	IM
chr2L	3471943	3472753	IM
chr2L	3530055	3530487	IM
chr2L	3785915	3786769	IM
chr2L	3893240	3893725	IM
chr2L	3986398	3987127	IM
chr2L	5035802	5036798	IM
chr2L	5278121	5278831	IM
chr2L	5279044	5279310	IM
chr2L	5365650	5366314	IM
chr2L	5541558	5542002	IM
chr2L	5986210	5987020	IM
chr2L	6024144	6024625	IM
chr2L	6323304	6324071	IM
chr2L	6557500	6558424	IM
chr2L	6684185	6685250	IM
chr2L	6797220	6797989	IM
chr2L	6852336	6852505	IM
chr2L	6853991	6854662	IM
chr2L	6917828	6918567	IM
chr2L	6919382	6920106	IM
chr2L	6967017	6967545	IM
chr2L	6971019	6971578	IM
chr2L	6971609	6971893	IM
chr2L	7257976	7258605	IM
chr2L	7281249	7281956	IM
chr2L	7387742	7388370	IM
chr2L	7423290	7424010	IM
chr2L	7426888	7427620	IM
chr2L	7534790	7535381	IM
chr2L	7641479	7642079	IM
chr2L	7826563	7827371	IM
chr2L	7856214	7856789	IM
chr2L	7884993	7885619	IM
chr2L	8239466	8240139	IM
chr2L	8363755	8364495	IM
chr2L	8437135	8437802	IM
chr2L	8527980	8528636	IM
chr2L	9576465	9576995	IM
chr2L	9887801	9888514	IM
chr2L	9937721	9938060	IM
chr2L	10603220	10604072	IM
chr2L	10614791	10615771	IM
chr2L	10625795	10626548	IM
chr2L	10735521	10736185	IM
chr2L	10985686	10986465	IM
chr2L	11011297	11011808	IM
chr2L	11100244	11100848	IM
chr2L	11623892	11624782	IM
chr2L	11816292	11816936	IM
chr2L	11828919	11829454	IM
chr2L	12003583	12004403	IM
chr2L	12077946	12078854	IM
chr2L	12085623	12086282	IM
chr2L	12373454	12374161	IM
chr2L	12374441	12375083	IM
chr2L	13176536	13176973	IM
chr2L	13394326	13395214	IM
chr2L	13828924	13829677	IM
chr2L	13833283	13833825	IM
chr2L	14094581	14095162	IM
chr2L	14211177	14211931	IM
chr2L	14705873	14706818	IM
chr2L	15113166	15113749	IM
chr2L	15438825	15439431	IM
chr2L	15498863	15499339	IM
chr2L	15643559	15644299	IM
chr2L	15949382	15950026	IM
chr2L	16141588	16142150	IM
chr2L	16287401	16288368	IM
chr2L	16356036	16356676	IM
chr2L	16732612	16733092	IM
chr2L	16742573	16743316	IM
chr2L	16876258	16877049	IM
chr2L	17130707	17131275	IM
chr2L	17260442	17261075	IM
chr2L	17472742	17473369	IM
chr2L	17473435	17474020	IM
chr2L	17589546	17590487	IM
chr2L	17650703	17651491	IM
chr2L	17784453	17785234	IM
chr2L	17953347	17953956	IM
chr2L	17959909	17960749	IM
chr2L	18158456	18158765	IM
chr2L	18294282	18294971	IM
chr2L	18347731	18348517	IM
chr2L	18441099	18441820	IM
chr2L	18442411	18443350	IM
chr2L	18448483	18449049	IM
chr2L	18454088	18454805	IM
chr2L	18590819	18591379	IM
chr2L	18689637	18690184	IM
chr2L	18838944	18839998	IM
chr2L	18986610	18987094	IM
chr2L	19008343	19009584	IM
chr2L	19054068	19054682	IM
chr2L	19245679	19246335	IM
chr2L	19319263	19319752	IM
chr2L	19425730	19426571	IM
chr2L	19453258	19453744	IM
chr2L	19887363	19887876	IM
chr2L	19989406	19990113	IM
chr2L	20106304	20107160	IM
chr2L	20120542	20121504	IM
chr2L	20159429	20159895	IM
chr2L	20273197	20273800	IM
chr2L	20281720	20282372	IM
chr2L	20293835	20294452	IM
chr2L	20349503	20350160	IM
chr2L	20414683	20415394	IM
chr2L	20487952	20488716	IM
chr2L	20576018	20576759	IM
chr2L	21180317	21180691	IM
chr2L	21221427	21221944	IM
chr2L	21404072	21404508	IM
chr2L	21404836	21405309	IM
chr2L	21540930	21541051	IM
chr2L	21758044	21758599	IM
chr2L	22121746	22122321	IM
chr2L	22205657	22206089	IM
chr2L	22247182	22247784	IM
chr2L	22354149	22354851	IM
chr2L	22428325	22429214	IM
chr2R	755729	756459	IM
chr2R	1642007	1642576	IM
chr2R	1903092	1903273	IM
chr2R	2038429	2039153	IM
chr2R	2339075	2339488	IM
chr2R	2366083	2367054	IM
chr2R	2523880	2524595	IM
chr2R	2543143	2544023	IM
chr2R	2548802	2549964	IM
chr2R	2810381	2811338	IM
chr2R	3165058	3165696	IM
chr2R	3165998	3166592	IM
chr2R	3274605	3275472	IM
chr2R	3386781	3387329	IM
chr2R	3412509	3413396	IM
chr2R	3477674	3478336	IM
chr2R	3715659	3716115	IM
chr2R	3718682	3719300	IM
chr2R	3719518	3720198	IM
chr2R	3826036	3826588	IM
chr2R	4138884	4139516	IM
chr2R	4227492	4228215	IM
chr2R	4487021	4487589	IM
chr2R	4518956	4519459	IM
chr2R	4695753	4696577	IM
chr2R	4787292	4787919	IM
chr2R	4793829	4794650	IM
chr2R	4794964	4795570	IM
chr2R	4801911	4802610	IM
chr2R	4837899	4838474	IM
chr2R	5003510	5004169	IM
chr2R	5004278	5004771	IM
chr2R	5018871	5019439	IM
chr2R	5079322	5079735	IM
chr2R	5195803	5196687	IM
chr2R	5285489	5286336	IM
chr2R	5311555	5312073	IM
chr2R	5474801	5475402	IM
chr2R	5478289	5478896	IM
chr2R	5498907	5499422	IM
chr2R	5565158	5565836	IM
chr2R	5580278	5580750	IM
chr2R	5580916	5581040	IM
chr2R	5698115	5698606	IM
chr2R	5830099	5830884	IM
chr2R	5914288	5914823	IM
chr2R	6197646	6198061	IM
chr2R	6328647	6329217	IM
chr2R	6355637	6356389	IM
chr2R	6698495	6699149	IM
chr2R	6725705	6726329	IM
chr2R	7021751	7022320	IM
chr2R	7195279	7195903	IM
chr2R	7258138	7258782	IM
chr2R	7339337	7340539	IM
chr2R	7712394	7713165	IM
chr2R	7777971	7778329	IM
chr2R	7779442	7780260	IM
chr2R	7780599	7781252	IM
chr2R	8062284	8062830	IM
chr2R	8071375	8071799	IM
chr2R	8087598	8089059	IM
chr2R	8161503	8162304	IM
chr2R	8394075	8394839	IM
chr2R	8500102	8500676	IM
chr2R	8634222	8634930	IM
chr2R	8643374	8644581	IM
chr2R	8647466	8648239	IM
chr2R	8757649	8758707	IM
chr2R	9046083	9046614	IM
chr2R	9109425	9110908	IM
chr2R	9249695	9250422	IM
chr2R	9373093	9373815	IM
chr2R	9390317	9391080	IM
chr2R	9393778	9394760	IM
chr2R	9464861	9465510	IM
chr2R	9745509	9746287	IM
chr2R	9746392	9747073	IM
chr2R	9829364	9830079	IM
chr2R	9855534	9856283	IM
chr2R	10103273	10103966	IM
chr2R	10122377	10122849	IM
chr2R	10143855	10144420	IM
chr2R	10250341	10250983	IM
chr2R	10321526	10322291	IM
chr2R	10334166	10334928	IM
chr2R	10335055	10335807	IM
chr2R	10379826	10380540	IM
chr2R	10434304	10434878	IM
chr2R	10511937	10512571	IM
chr2R	10540992	10541806	IM
chr2R	10639157	10639849	IM
chr2R	10658780	10659904	IM
chr2R	10748044	10748355	IM
chr2R	11100500	11101153	IM
chr2R	11226968	11227519	IM
chr2R	11258460	11259270	IM
chr2R	11372645	11373301	IM
chr2R	11670388	11671036	IM
chr2R	11705669	11706540	IM
chr2R	11997065	11997492	IM
chr2R	12223852	12224488	IM
chr2R	12427596	12428162	IM
chr2R	12439256	12439895	IM
chr2R	12457975	12458706	IM
chr2R	12471246	12471951	IM
chr2R	12473637	12474374	IM
chr2R	12481831	12482591	IM
chr2R	12687429	12688166	IM
chr2R	13423809	13424577	IM
chr2R	13435209	13436177	IM
chr2R	13559668	13560184	IM
chr2R	14164109	14164711	IM
chr2R	14526358	14526875	IM
chr2R	14707058	14707423	IM
chr2R	15356211	15357015	IM
chr2R	15713726	15714315	IM
chr2R	15884725	15885526	IM
chr2R	16144302	16144860	IM
chr2R	16151419	16152364	IM
chr2R	16490500	16491251	IM
chr2R	16771722	16772418	IM
chr2R	16793993	16794429	IM
chr2R	16825450	16826216	IM
chr2R	16864083	16865024	IM
chr2R	16912652	16913217	IM
chr2R	17031090	17031665	IM
chr2R	17055693	17056140	IM
chr2R	17058517	17059004	IM
chr2R	17125456	17126151	IM
chr2R	17126164	17126317	IM
chr2R	17422858	17423553	IM
chr2R	17856955	17857551	IM
chr2R	17860566	17860909	IM
chr2R	18021214	18021722	IM
chr2R	18302498	18303100	IM
chr2R	18307489	18307833	IM
chr2R	18493430	18494044	IM
chr2R	18528076	18528805	IM
chr2R	18533328	18533984	IM
chr2R	18694000	18694909	IM
chr2R	18741715	18742540	IM
chr2R	18773089	18773770	IM
chr2R	18823435	18824330	IM
chr2R	18825355	18825773	IM
chr2R	18889217	18889768	IM
chr2R	18984335	18985066	IM
chr2R	19122307	19123118	IM
chr2R	19145559	19146395	IM
chr2R	19264149	19264566	IM
chr2R	19435720	19436400	IM
chr2R	19441494	19442110	IM
chr2R	19489048	19489824	IM
chr2R	19596815	19597587	IM
chr2R	19743993	19744668	IM
chr2R	19765778	19765956	IM
chr2R	19794134	19795036	IM
chr2R	19948145	19948669	IM
chr2R	19974166	19974556	IM
chr2R	20289685	20290267	IM
chr2R	20486680	20487826	IM
chr2R	20650397	20651024	IM
chr2R	20668294	20668942	IM
chr2R	20701058	20701828	IM
chr2R	20790287	20790963	IM
chr2R	20791128	20792090	IM
chr2R	20825801	20826458	IM
chr2R	20856121	20857179	IM
chr2R	20898744	20899554	IM
chr3L	246465	247188	IM
chr3L	262158	262994	IM
chr3L	505577	506592	IM
chr3L	606678	607349	IM
chr3L	639149	641867	IM
chr3L	711803	712575	IM
chr3L	832604	833377	IM
chr3L	882930	883501	IM
chr3L	1041279	1042035	IM
chr3L	1329893	1330476	IM
chr3L	1425564	1426109	IM
chr3L	1517802	1518081	IM
chr3L	1536220	1536765	IM
chr3L	1667762	1668819	IM
chr3L	1672929	1673242	IM
chr3L	1861735	1862254	IM
chr3L	1864663	1865265	IM
chr3L	1865329	1865695	IM
chr3L	2112434	2113022	IM
chr3L	2236586	2237664	IM
chr3L	2409275	2409802	IM
chr3L	2466501	2467057	IM
chr3L	2531173	2531754	IM
chr3L	2851561	2852346	IM
chr3L	3158845	3159576	IM
chr3L	3164614	3165144	IM
chr3L	3169523	3169839	IM
chr3L	3288242	3288898	IM
chr3L	3303599	3304066	IM
chr3L	3325486	3326076	IM
chr3L	3416496	3417030	IM
chr3L	3417032	3417576	IM
chr3L	3515642	3516161	IM
chr3L	3602429	3602985	IM
chr3L	3616005	3616995	IM
chr3L	3767486	3767645	IM
chr3L	3767774	3768402	IM
chr3L	3814041	3814635	IM
chr3L	3903388	3903943	IM
chr3L	3909099	3909551	IM
chr3L	3927096	3927717	IM
chr3L	4040472	4041036	IM
chr3L	4242648	4243485	IM
chr3L	5118156	5118867	IM
chr3L	5268517	5269307	IM
chr3L	5353190	5354032	IM
chr3L	5742723	5743191	IM
chr3L	5757872	5758798	IM
chr3L	5803608	5804557	IM
chr3L	5813884	5814365	IM
chr3L	5862524	5863359	IM
chr3L	5892489	5893225	IM
chr3L	5950117	5950785	IM
chr3L	6075523	6076288	IM
chr3L	6210676	6211112	IM
chr3L	6740022	6740732	IM
chr3L	6745160	6745920	IM
chr3L	6896864	6897684	IM
chr3L	6899434	6900314	IM
chr3L	7006730	7007305	IM
chr3L	7233392	7234425	IM
chr3L	8117718	8118165	IM
chr3L	8130837	8131164	IM
chr3L	8171099	8171528	IM
chr3L	8338679	8339270	IM
chr3L	8397867	8398355	IM
chr3L	8518194	8518856	IM
chr3L	8593994	8594792	IM
chr3L	8644997	8645482	IM
chr3L	8949845	8950470	IM
chr3L	9349214	9349824	IM
chr3L	9421955	9422586	IM
chr3L	9503998	9504804	IM
chr3L	9691349	9691768	IM
chr3L	9722955	9723589	IM
chr3L	9744474	9745113	IM
chr3L	9891411	9891705	IM
chr3L	10071468	10072169	IM
chr3L	10217772	10218442	IM
chr3L	10264554	10265239	IM
chr3L	10501031	10501471	IM
chr3L	10654582	10654991	IM
chr3L	10856093	10856706	IM
chr3L	10878850	10879544	IM
chr3L	10891736	10892853	IM
chr3L	10910261	10910926	IM
chr3L	11040775	11041586	IM
chr3L	11162205	11162778	IM
chr3L	11241266	11241808	IM
chr3L	11308157	11308927	IM
chr3L	11344200	11344976	IM
chr3L	11351637	11352388	IM
chr3L	11619465	11619978	IM
chr3L	11674947	11675473	IM
chr3L	11701996	11702471	IM
chr3L	11816185	11816689	IM
chr3L	11869019	11869550	IM
chr3L	11885725	11886435	IM
chr3L	11995732	11996027	IM
chr3L	12117680	12118257	IM
chr3L	12519757	12520449	IM
chr3L	12895656	12896134	IM
chr3L	12954397	12954900	IM
chr3L	13016491	13017116	IM
chr3L	13034675	13035533	IM
chr3L	13220355	13221184	IM
chr3L	13479730	13480524	IM
chr3L	13838238	13838903	IM
chr3L	14044233	14044712	IM
chr3L	14046123	14046748	IM
chr3L	14046797	14047416	IM
chr3L	14104349	14105218	IM
chr3L	14349432	14350004	IM
chr3L	14461987	14462459	IM
chr3L	14555726	14556160	IM
chr3L	14794633	14795356	IM
chr3L	14918572	14919241	IM
chr3L	14935747	14936309	IM
chr3L	15041151	15041841	IM
chr3L	15135291	15135980	IM
chr3L	15137409	15137920	IM
chr3L	15154629	15155249	IM
chr3L	15171564	15172270	IM
chr3L	16106931	16107434	IM
chr3L	16400798	16401412	IM
chr3L	16587615	16588283	IM
chr3L	16595350	16595986	IM
chr3L	16596079	16596422	IM
chr3L	16603108	16603668	IM
chr3L	16677616	16678149	IM
chr3L	16704497	16705317	IM
chr3L	16762938	16763460	IM
chr3L	16779434	16780137	IM
chr3L	16889321	16890177	IM
chr3L	16948137	16948833	IM
chr3L	17008769	17009241	IM
chr3L	17009617	17010030	IM
chr3L	17468060	17468368	IM
chr3L	17507305	17507962	IM
chr3L	17550093	17550959	IM
chr3L	17572047	17573121	IM
chr3L	17589842	17590556	IM
chr3L	17637896	17638194	IM
chr3L	17840098	17840588	IM
chr3L	17981076	17981809	IM
chr3L	18012687	18013271	IM
chr3L	18102129	18102564	IM
chr3L	18154297	18154927	IM
chr3L	18665546	18666277	IM
chr3L	18794185	18794845	IM
chr3L	18814300	18814957	IM
chr3L	18892192	18892936	IM
chr3L	18909454	18910053	IM
chr3L	19125520	19126280	IM
chr3L	19170754	19171741	IM
chr3L	19438892	19439505	IM
chr3L	19440144	19440986	IM
chr3L	19827763	19828055	IM
chr3L	19907998	19908687	IM
chr3L	20131407	20131889	IM
chr3L	20235686	20236181	IM
chr3L	20302960	20303616	IM
chr3L	20306644	20306989	IM
chr3L	20369174	20369787	IM
chr3L	20488332	20489093	IM
chr3L	20490976	20491853	IM
chr3L	20513303	20513954	IM
chr3L	20704345	20704984	IM
chr3L	20791588	20792112	IM
chr3L	20834393	20834952	IM
chr3L	21020918	21021344	IM
chr3L	21279078	21280010	IM
chr3L	21491596	21491913	IM
chr3L	21530101	21530413	IM
chr3L	21532093	21532602	IM
chr3L	21597235	21597960	IM
chr3L	21645773	21646422	IM
chr3L	21825754	21826514	IM
chr3L	21946134	21946724	IM
chr3L	22069077	22069748	IM
chr3L	22216105	22216805	IM
chr3L	22260345	22261136	IM
chr3L	22887689	22887948	IM
chr3L	23105658	23106380	IM
chr3L	24384923	24385262	IM
chr3L	24385381	24386054	IM
chr3R	145334	145797	IM
chr3R	228625	229068	IM
chr3R	254331	255228	IM
chr3R	474940	475705	IM
chr3R	539227	540163	IM
chr3R	732249	732442	IM
chr3R	736145	736544	IM
chr3R	796254	797026	IM
chr3R	898129	898861	IM
chr3R	952590	953173	IM
chr3R	1042988	1043231	IM
chr3R	1124506	1125445	IM
chr3R	1126257	1126860	IM
chr3R	1449974	1450730	IM
chr3R	1485014	1485751	IM
chr3R	1604847	1605458	IM
chr3R	2171058	2171552	IM
chr3R	2193475	2194047	IM
chr3R	2208505	2209082	IM
chr3R	2472411	2472879	IM
chr3R	2485429	2485939	IM
chr3R	2585023	2585765	IM
chr3R	2737680	2738383	IM
chr3R	2796061	2796807	IM
chr3R	2798792	2799478	IM
chr3R	2893122	2893546	IM
chr3R	2900333	2901087	IM
chr3R	2905517	2906035	IM
chr3R	3172057	3172717	IM
chr3R	3635622	3636572	IM
chr3R	3728019	3728361	IM
chr3R	4090700	4091306	IM
chr3R	4166168	4166709	IM
chr3R	4215320	4215908	IM
chr3R	4627269	4628024	IM
chr3R	4805445	4806117	IM
chr3R	4832108	4832719	IM
chr3R	4839645	4840594	IM
chr3R	5226249	5227072	IM
chr3R	5341381	5342005	IM
chr3R	5417029	5417458	IM
chr3R	5503523	5504360	IM
chr3R	5536503	5537228	IM
chr3R	5603474	5604026	IM
chr3R	5926201	5926862	IM
chr3R	5950353	5950982	IM
chr3R	6061560	6062625	IM
chr3R	6093565	6094290	IM
chr3R	6156639	6157322	IM
chr3R	6241346	6242067	IM
chr3R	6490409	6491233	IM
chr3R	6614435	6615000	IM
chr3R	7035786	7037448	IM
chr3R	7041196	7041749	IM
chr3R	7042211	7042721	IM
chr3R	7047156	7047261	IM
chr3R	7047397	7048651	IM
chr3R	7069268	7070402	IM
chr3R	7235765	7236480	IM
chr3R	7415411	7415884	IM
chr3R	7438820	7439591	IM
chr3R	7645227	7645667	IM
chr3R	8181507	8182018	IM
chr3R	8456266	8456685	IM
chr3R	8517400	8518095	IM
chr3R	8549400	8550120	IM
chr3R	8903967	8904540	IM
chr3R	8973190	8973938	IM
chr3R	9296930	9297637	IM
chr3R	9471151	9471789	IM
chr3R	9914322	9915103	IM
chr3R	9924067	9924700	IM
chr3R	10134774	10135251	IM
chr3R	10216726	10217605	IM
chr3R	10400292	10400726	IM
chr3R	10402720	10403601	IM
chr3R	10712085	10712603	IM
chr3R	10729236	10729849	IM
chr3R	11088458	11089696	IM
chr3R	11234079	11234571	IM
chr3R	11556159	11556848	IM
chr3R	11629537	11630262	IM
chr3R	11798073	11798708	IM
chr3R	11819942	11821337	IM
chr3R	12030870	12031733	IM
chr3R	12070034	12070815	IM
chr3R	12086425	12087091	IM
chr3R	12294840	12295297	IM
chr3R	12322849	12323668	IM
chr3R	12399253	12400215	IM
chr3R	12624118	12624873	IM
chr3R	12660167	12660788	IM
chr3R	12682695	12683196	IM
chr3R	12694676	12695510	IM
chr3R	12707989	12708869	IM
chr3R	12744673	12745191	IM
chr3R	12795235	12795891	IM
chr3R	12898316	12898431	IM
chr3R	13227808	13227921	IM
chr3R	13227949	13228745	IM
chr3R	13846839	13847597	IM
chr3R	14124958	14125536	IM
chr3R	14743928	14744573	IM
chr3R	14853126	14853701	IM
chr3R	15470821	15471240	IM
chr3R	15473871	15474142	IM
chr3R	15570776	15571316	IM
chr3R	15705352	15706011	IM
chr3R	16152972	16153810	IM
chr3R	16402301	16402802	IM
chr3R	16418779	16419080	IM
chr3R	16561258	16561824	IM
chr3R	16647859	16648506	IM
chr3R	16676418	16677102	IM
chr3R	16773491	16774262	IM
chr3R	16843186	16843772	IM
chr3R	16898585	16899238	IM
chr3R	16941878	16942508	IM
chr3R	17010336	17011013	IM
chr3R	17048853	17049870	IM
chr3R	17122357	17122887	IM
chr3R	17307429	17308313	IM
chr3R	17313330	17314053	IM
chr3R	17345725	17346358	IM
chr3R	17444716	17445723	IM
chr3R	18246070	18246660	IM
chr3R	18413375	18413795	IM
chr3R	18511571	18512305	IM
chr3R	18983341	18983791	IM
chr3R	18984692	18985569	IM
chr3R	18993295	18994155	IM
chr3R	19156850	19158496	IM
chr3R	19184505	19185264	IM
chr3R	19448465	19449064	IM
chr3R	19505374	19506417	IM
chr3R	19577951	19578803	IM
chr3R	19606632	19607301	IM
chr3R	19716288	19717249	IM
chr3R	19750034	19750560	IM
chr3R	19768436	19768875	IM
chr3R	19883975	19884465	IM
chr3R	19994795	19995417	IM
chr3R	20158818	20159411	IM
chr3R	20173878	20174426	IM
chr3R	20329245	20329937	IM
chr3R	20630591	20631145	IM
chr3R	20655192	20655674	IM
chr3R	20865030	20865451	IM
chr3R	20894948	20895489	IM
chr3R	21072634	21073406	IM
chr3R	21090877	21092049	IM
chr3R	21677305	21677457	IM
chr3R	21719035	21719787	IM
chr3R	21867328	21867749	IM
chr3R	22258137	22258884	IM
chr3R	22278317	22278751	IM
chr3R	22355063	22355841	IM
chr3R	22543620	22544312	IM
chr3R	22691984	22693154	IM
chr3R	23079049	23079536	IM
chr3R	23109347	23109943	IM
chr3R	23407328	23407985	IM
chr3R	23741786	23742327	IM
chr3R	24497710	24498516	IM
chr3R	24636409	24636923	IM
chr3R	24811510	24812254	IM
chr3R	24912915	24913759	IM
chr3R	25045819	25046770	IM
chr3R	25077092	25077842	IM
chr3R	25314513	25315328	IM
chr3R	25541609	25543431	IM
chr3R	25574147	25574688	IM
chr3R	25660334	25660839	IM
chr3R	25687461	25688245	IM
chr3R	25830529	25831260	IM
chr3R	25848027	25849152	IM
chr3R	25868840	25869584	IM
chr3R	25870987	25871996	IM
chr3R	26033680	26034910	IM
chr3R	26250620	26251179	IM
chr3R	26591453	26592267	IM
chr3R	26640150	26640767	IM
chr3R	26714604	26714778	IM
chr3R	26886678	26887471	IM
chr3R	26959594	26960267	IM
chr3R	27044985	27045669	IM
chr3R	27046662	27047196	IM
chr3R	27080908	27081249	IM
chr3R	27156636	27157185	IM
chr3R	27288300	27289479	IM
chr3R	27421471	27422173	IM
chr3R	27495124	27495412	IM
chr3R	27571053	27571834	IM
chr3R	27572786	27573506	IM
chr3R	27637714	27638106	IM
chr4	590725	591379	IM
chrX	423585	424078	IM
chrX	658202	658818	IM
chrX	658834	659468	IM
chrX	1133317	1133922	IM
chrX	1242915	1243598	IM
chrX	1364844	1365384	IM
chrX	1376521	1377448	IM
chrX	1762915	1763359	IM
chrX	1767064	1767601	IM
chrX	1846874	1847616	IM
chrX	2119310	2119782	IM
chrX	2156835	2157533	IM
chrX	2553351	2554088	IM
chrX	2621700	2622310	IM
chrX	2704983	2705622	IM
chrX	2708269	2709014	IM
chrX	3028447	3029174	IM
chrX	3237729	3238414	IM
chrX	3347071	3347557	IM
chrX	3619843	3620675	IM
chrX	3774907	3775331	IM
chrX	4400895	4401693	IM
chrX	4447929	4448213	IM
chrX	4811985	4812562	IM
chrX	5183525	5184119	IM
chrX	5516415	5517096	IM
chrX	5555836	5556542	IM
chrX	5566741	5567375	IM
chrX	5649125	5649703	IM
chrX	5770493	5770966	IM
chrX	5777320	5777890	IM
chrX	5801734	5802495	IM
chrX	5931875	5932389	IM
chrX	6003787	6004307	IM
chrX	6147740	6148278	IM
chrX	6149817	6150293	IM
chrX	6171060	6172451	IM
chrX	6568310	6569006	IM
chrX	7004060	7004802	IM
chrX	7056298	7057143	IM
chrX	7135968	7136597	IM
chrX	7486941	7487653	IM
chrX	7604627	7605469	IM
chrX	7637871	7638446	IM
chrX	8145501	8145799	IM
chrX	8452292	8452849	IM
chrX	8486059	8486710	IM
chrX	8499815	8500603	IM
chrX	8570583	8571586	IM
chrX	8761536	8762050	IM
chrX	8975303	8976062	IM
chrX	8983458	8984078	IM
chrX	9043332	9043945	IM
chrX	9046072	9046632	IM
chrX	9212978	9213803	IM
chrX	9250708	9251403	IM
chrX	9444693	9445375	IM
chrX	9448526	9449160	IM
chrX	9502296	9503358	IM
chrX	9552314	9553449	IM
chrX	9672434	9673294	IM
chrX	9903724	9904429	IM
chrX	9976041	9976603	IM
chrX	10535918	10536865	IM
chrX	10726219	10726871	IM
chrX	10975751	10976452	IM
chrX	11031884	11032492	IM
chrX	11042161	11042667	IM
chrX	11047789	11048528	IM
chrX	11243836	11244440	IM
chrX	11474763	11475075	IM
chrX	11746330	11746653	IM
chrX	11984556	11984690	IM
chrX	12200493	12201032	IM
chrX	12247470	12247972	IM
chrX	12434721	12435504	IM
chrX	13357748	13359320	IM
chrX	13457226	13458297	IM
chrX	13506158	13506666	IM
chrX	13629747	13630408	IM
chrX	13676423	13676970	IM
chrX	13716769	13717395	IM
chrX	14136369	14136852	IM
chrX	14474495	14475011	IM
chrX	14479171	14479823	IM
chrX	14803867	14804748	IM
chrX	14847812	14848501	IM
chrX	14848971	14849858	IM
chrX	14957958	14958335	IM
chrX	15032553	15034181	IM
chrX	15247660	15248243	IM
chrX	15384316	15385251	IM
chrX	15488200	15488940	IM
chrX	15547336	15548103	IM
chrX	15603876	15604728	IM
chrX	15640600	15641166	IM
chrX	15999676	16000154	IM
chrX	16138718	16139321	IM
chrX	16182875	16183410	IM
chrX	16391164	16391825	IM
chrX	16530985	16532177	IM
chrX	16640678	16641441	IM
chrX	16681849	16682381	IM
chrX	16684764	16685217	IM
chrX	16861397	16862062	IM
chrX	16971424	16972220	IM
chrX	17069733	17070509	IM
chrX	17375771	17376303	IM
chrX	17529632	17530115	IM
chrX	17530291	17531013	IM
chrX	17550353	17550896	IM
chrX	17603491	17603735	IM
chrX	17614025	17614928	IM
chrX	17645540	17646165	IM
chrX	17783202	17783411	IM
chrX	17793388	17793582	IM
chrX	17945980	17946807	IM
chrX	17985206	17985663	IM
chrX	18133202	18133975	IM
chrX	18135176	18135979	IM
chrX	18409218	18409697	IM
chrX	18409932	18410075	IM
chrX	18411199	18412134	IM
chrX	18529294	18529834	IM
chrX	18546586	18547320	IM
chrX	18597886	18598503	IM
chrX	18732353	18733104	IM
chrX	18737194	18738050	IM
chrX	18778614	18778945	IM
chrX	18874165	18874909	IM
chrX	19155647	19156056	IM
chrX	19162468	19162937	IM
chrX	19219546	19220463	IM
chrX	19374094	19375091	IM
chrX	19416105	19416845	IM
chrX	19473396	19473882	IM
chrX	19478854	19479897	IM
chrX	19492058	19493018	IM
chrX	19516590	19517591	IM
chrX	19577601	19578329	IM
chrX	19598403	19598903	IM
chrX	19625061	19625574	IM
chrX	19637951	19638649	IM
chrX	19655760	19656378	IM
chrX	19759075	19759554	IM
chrX	20056338	20056884	IM
chrX	20262280	20262974	IM
chrX	20395405	20396598	IM
chrX	20500265	20500946	IM
chrX	20631290	20631960	IM
chrX	21072514	21073215	IM
chrX	21220272	21220957	IM
chrX	21233678	21234629	IM
chrX	21421897	21423351	IM
chrX	21436413	21437243	IM
chrX	21482261	21482795	IM
chrX	21488479	21488822	IM
chrX	21494355	21495003	IM
chrX	21834586	21835238	IM
chrX	21941599	21942073	IM
chrX	22226488	22227033	IM
chr2L	71894	74037	IO
chr2L	82744	83224	IO
chr2L	114445	114958	IO
chr2L	118495	119185	IO
chr2L	120380	121130	IO
chr2L	121351	121926	IO
chr2L	122090	122785	IO
chr2L	248122	248540	IO
chr2L	250624	251202	IO
chr2L	282931	283637	IO
chr2L	403422	404211	IO
chr2L	420983	422160	IO
chr2L	492021	492774	IO
chr2L	540421	541331	IO
chr2L	559672	560546	IO
chr2L	564034	564789	IO
chr2L	739856	740756	IO
chr2L	740765	741354	IO
chr2L	747956	748485	IO
chr2L	818902	819729	IO
chr2L	821146	821911	IO
chr2L	825037	826599	IO
chr2L	833071	833619	IO
chr2L	855221	855693	IO
chr2L	887704	888239	IO
chr2L	1006371	1006896	IO
chr2L	1118014	1118571	IO
chr2L	1136321	1136871	IO
chr2L	1142550	1143329	IO
chr2L	1183501	1184992	IO
chr2L	1228011	1228674	IO
chr2L	1253876	1254494	IO
chr2L	1345884	1346576	IO
chr2L	1362207	1362795	IO
chr2L	1420207	1420646	IO
chr2L	1491738	1492700	IO
chr2L	1715613	1716039	IO
chr2L	1724187	1724606	IO
chr2L	1884275	1884889	IO
chr2L	1902143	1902740	IO
chr2L	1909682	1910214	IO
chr2L	2037421	2037933	IO
chr2L	2044401	2045030	IO
chr2L	2129972	2130634	IO
chr2L	2193369	2193862	IO
chr2L	2568159	2570621	IO
chr2L	2777551	2778207	IO
chr2L	2778597	2779162	IO
chr2L	2934956	2935584	IO
chr2L	2966925	2967258	IO
chr2L	3034837	3035385	IO
chr2L	3179539	3180182	IO
chr2L	3407777	3408091	IO
chr2L	3480369	3481016	IO
chr2L	3563698	3564751	IO
chr2L	3618739	3619123	IO
chr2L	3631825	3632434	IO
chr2L	3657224	3657789	IO
chr2L	3785306	3785910	IO
chr2L	4196150	4196826	IO
chr2L	4345113	4346094	IO
chr2L	4417812	4418598	IO
chr2L	4454222	4454778	IO
chr2L	4660812	4661333	IO
chr2L	4726056	4726488	IO
chr2L	5001206	5001742	IO
chr2L	5009542	5009998	IO
chr2L	5059287	5059781	IO
chr2L	5300373	5301026	IO
chr2L	5328990	5329605	IO
chr2L	5723867	5724425	IO
chr2L	5770904	5771669	IO
chr2L	5948397	5949420	IO
chr2L	5980415	5981244	IO
chr2L	5981945	5982872	IO
chr2L	6013085	6013491	IO
chr2L	6047683	6048669	IO
chr2L	6088259	6088720	IO
chr2L	6100108	6100563	IO
chr2L	6172874	6173524	IO
chr2L	6220852	6221494	IO
chr2L	6280116	6280717	IO
chr2L	6301481	6302159	IO
chr2L	6338125	6339212	IO
chr2L	6356619	6357524	IO
chr2L	6367515	6367984	IO
chr2L	6391389	6391900	IO
chr2L	6455658	6456766	IO
chr2L	6467335	6467850	IO
chr2L	6473369	6473942	IO
chr2L	6480692	6481410	IO
chr2L	6526960	6527492	IO
chr2L	6584257	6584818	IO
chr2L	6593138	6593738	IO
chr2L	6610799	6611220	IO
chr2L	6622481	6622936	IO
chr2L	6677170	6677810	IO
chr2L	6786167	6786622	IO
chr2L	6968134	6968704	IO
chr2L	7028983	7029469	IO
chr2L	7096647	7097171	IO
chr2L	7097249	7097934	IO
chr2L	7204058	7204613	IO
chr2L	7254437	7255209	IO
chr2L	7352788	7353422	IO
chr2L	7419860	7420635	IO
chr2L	7436677	7437620	IO
chr2L	7452058	7452405	IO
chr2L	7496089	7496617	IO
chr2L	7533909	7534317	IO
chr2L	7808739	7809322	IO
chr2L	7813232	7813761	IO
chr2L	7814104	7814457	IO
chr2L	7890592	7891211	IO
chr2L	7932628	7932984	IO
chr2L	7953217	7953920	IO
chr2L	7959013	7959557	IO
chr2L	7977060	7977540	IO
chr2L	7978582	7979243	IO
chr2L	7981964	7983104	IO
chr2L	7998689	7999130	IO
chr2L	8024122	8025127	IO
chr2L	8184860	8185526	IO
chr2L	8210362	8211002	IO
chr2L	8300755	8301243	IO
chr2L	8403320	8403816	IO
chr2L	8478031	8478316	IO
chr2L	8485168	8485997	IO
chr2L	8511397	8511971	IO
chr2L	8595536	8597556	IO
chr2L	8709392	8709850	IO
chr2L	8740866	8741339	IO
chr2L	8888647	8889294	IO
chr2L	8952665	8953478	IO
chr2L	9067001	9067470	IO
chr2L	9341899	9342293	IO
chr2L	9464389	9465188	IO
chr2L	9512349	9512904	IO
chr2L	9520771	9521240	IO
chr2L	9539954	9540362	IO
chr2L	9567165	9567885	IO
chr2L	9612466	9613069	IO
chr2L	9613200	9613793	IO
chr2L	9731299	9731660	IO
chr2L	9917945	9918395	IO
chr2L	10033294	10033825	IO
chr2L	10053458	10054109	IO
chr2L	10056765	10057192	IO
chr2L	10108642	10109141	IO
chr2L	10111878	10112460	IO
chr2L	10121674	10122063	IO
chr2L	10123911	10124415	IO
chr2L	10458845	10459445	IO
chr2L	10732693	10733111	IO
chr2L	10877930	10878589	IO
chr2L	10878811	10880452	IO
chr2L	10881893	10882623	IO
chr2L	10940216	10940613	IO
chr2L	10975875	10976360	IO
chr2L	11171768	11172501	IO
chr2L	11268764	11269266	IO
chr2L	11277870	11278437	IO
chr2L	11318362	11319001	IO
chr2L	11358542	11359297	IO
chr2L	11493855	11494417	IO
chr2L	11516899	11517617	IO
chr2L	11806994	11807496	IO
chr2L	11878715	11879345	IO
chr2L	11904190	11904734	IO
chr2L	11940255	11941387	IO
chr2L	11942214	11942607	IO
chr2L	11948504	11948932	IO
chr2L	12007300	12007911	IO
chr2L	12056409	12056994	IO
chr2L	12068033	12069271	IO
chr2L	12070128	12071504	IO
chr2L	12071570	12073364	IO
chr2L	12073692	12074319	IO
chr2L	12133238	12134299	IO
chr2L	12332615	12332943	IO
chr2L	12424485	12425096	IO
chr2L	12454997	12455448	IO
chr2L	12520008	12520798	IO
chr2L	12540043	12540703	IO
chr2L	12578875	12579552	IO
chr2L	12602668	12603326	IO
chr2L	12603437	12603861	IO
chr2L	12803329	12803872	IO
chr2L	12880340	12881052	IO
chr2L	12974089	12974558	IO
chr2L	12993752	12994339	IO
chr2L	13003479	13004147	IO
chr2L	13203844	13204419	IO
chr2L	13220066	13220468	IO
chr2L	13325534	13326512	IO
chr2L	13332788	13333198	IO
chr2L	13333397	13333826	IO
chr2L	13445457	13445847	IO
chr2L	13459029	13459469	IO
chr2L	13475121	13475778	IO
chr2L	13500285	13501012	IO
chr2L	13540564	13541240	IO
chr2L	13732181	13732791	IO
chr2L	13763190	13763666	IO
chr2L	14011396	14011939	IO
chr2L	14112075	14112668	IO
chr2L	14160692	14161616	IO
chr2L	14287910	14288395	IO
chr2L	14354607	14355445	IO
chr2L	14580863	14581721	IO
chr2L	14588529	14588770	IO
chr2L	14588891	14589267	IO
chr2L	14598539	14599003	IO
chr2L	14851615	14852032	IO
chr2L	15060167	15061337	IO
chr2L	15067944	15068288	IO
chr2L	15422347	15423019	IO
chr2L	15504232	15505087	IO
chr2L	15587807	15588515	IO
chr2L	15590669	15592499	IO
chr2L	15782845	15783891	IO
chr2L	15903554	15904285	IO
chr2L	16026569	16027371	IO
chr2L	16042264	16042774	IO
chr2L	16156843	16158254	IO
chr2L	16158752	16160020	IO
chr2L	16160149	16160867	IO
chr2L	16223561	16224164	IO
chr2L	16261533	16261960	IO
chr2L	16275910	16276248	IO
chr2L	16279337	16279826	IO
chr2L	16328713	16329399	IO
chr2L	16333908	16334391	IO
chr2L	16349926	16350533	IO
chr2L	16543170	16543568	IO
chr2L	16598610	16599249	IO
chr2L	16647879	16648375	IO
chr2L	16692595	16693100	IO
chr2L	16801802	16802270	IO
chr2L	16815674	16816563	IO
chr2L	17092516	17093307	IO
chr2L	17163175	17163844	IO
chr2L	17195117	17195835	IO
chr2L	17201689	17202316	IO
chr2L	17368554	17368953	IO
chr2L	17383884	17384366	IO
chr2L	17384442	17384948	IO
chr2L	17432990	17433561	IO
chr2L	17465785	17466463	IO
chr2L	17500890	17501318	IO
chr2L	17550510	17551112	IO
chr2L	17603203	17603700	IO
chr2L	17734461	17735214	IO
chr2L	17913658	17914269	IO
chr2L	17951766	17952242	IO
chr2L	17958144	17958822	IO
chr2L	17962933	17963634	IO
chr2L	17963652	17964270	IO
chr2L	18032553	18033385	IO
chr2L	18063048	18063642	IO
chr2L	18066966	18067777	IO
chr2L	18116803	18117426	IO
chr2L	18119491	18120238	IO
chr2L	18152138	18152782	IO
chr2L	18284100	18284673	IO
chr2L	18516317	18516912	IO
chr2L	18665523	18666551	IO
chr2L	18667450	18667934	IO
chr2L	18705283	18705650	IO
chr2L	18714087	18714593	IO
chr2L	18776409	18777640	IO
chr2L	18859028	18859587	IO
chr2L	18930196	18930977	IO
chr2L	19149947	19151305	IO
chr2L	19151590	19153402	IO
chr2L	19270661	19271159	IO
chr2L	19281900	19282315	IO
chr2L	19363466	19364017	IO
chr2L	19378530	19379059	IO
chr2L	19382118	19382914	IO
chr2L	19393663	19394127	IO
chr2L	19399437	19399767	IO
chr2L	19415094	19415717	IO
chr2L	19430364	19431148	IO
chr2L	19528451	19529013	IO
chr2L	19590609	19590991	IO
chr2L	19633666	19634881	IO
chr2L	19682401	19683147	IO
chr2L	19816918	19817676	IO
chr2L	19915206	19915679	IO
chr2L	20154857	20155309	IO
chr2L	20156326	20156904	IO
chr2L	20157962	20158515	IO
chr2L	20204856	20205151	IO
chr2L	20260294	20260791	IO
chr2L	20287278	20287754	IO
chr2L	20290697	20291264	IO
chr2L	20425721	20426370	IO
chr2L	20437775	20438369	IO
chr2L	20464165	20464901	IO
chr2L	20481167	20482056	IO
chr2L	20551972	20552611	IO
chr2L	20758011	20758549	IO
chr2L	20770989	20771675	IO
chr2L	20787241	20788279	IO
chr2L	20797099	20797521	IO
chr2L	20821899	20822521	IO
chr2L	20826094	20826790	IO
chr2L	20835449	20835905	IO
chr2L	20922664	20923335	IO
chr2L	21108440	21109212	IO
chr2L	21179293	21179654	IO
chr2L	21218084	21218837	IO
chr2L	21237026	21237484	IO
chr2L	21237690	21238249	IO
chr2L	21262819	21263258	IO
chr2L	21296197	21296676	IO
chr2L	21299625	21300075	IO
chr2L	21309647	21310192	IO
chr2L	21379626	21380244	IO
chr2L	21397086	21397717	IO
chr2L	21423598	21424297	IO
chr2L	21433694	21434346	IO
chr2L	21438762	21439264	IO
chr2L	21439559	21440002	IO
chr2L	21452818	21453434	IO
chr2L	21457765	21458489	IO
chr2L	21462853	21463622	IO
chr2L	21467949	21468581	IO
chr2L	21472990	21473710	IO
chr2L	21478045	21478741	IO
chr2L	21478970	21479530	IO
chr2L	21483072	21483690	IO
chr2L	21488207	21488866	IO
chr2L	21493282	21493925	IO
chr2L	21503339	21503988	IO
chr2L	21508420	21509010	IO
chr2L	21509544	21509916	IO
chr2L	21512235	21512727	IO
chr2L	21513483	21514067	IO
chr2L	21514497	21514907	IO
chr2L	21518413	21519113	IO
chr2L	21519484	21520021	IO
chr2L	21522189	21522576	IO
chr2L	21528064	21528841	IO
chr2L	21533063	21533680	IO
chr2L	21538111	21538760	IO
chr2L	21539071	21539479	IO
chr2L	21560503	21560991	IO
chr2L	21629690	21630077	IO
chr2L	21657464	21657755	IO
chr2L	21677543	21678099	IO
chr2L	21683026	21684038	IO
chr2L	21757035	21757621	IO
chr2L	21903949	21904749	IO
chr2L	22179481	22180151	IO
chr2L	22694107	22694457	IO
chr2L	22713357	22713831	IO
chr2L	22982403	22982929	IO
chr2R	29390	29734	IO
chr2R	33561	33802	IO
chr2R	37575	38024	IO
chr2R	71005	71800	IO
chr2R	75548	76006	IO
chr2R	207216	207804	IO
chr2R	650580	651071	IO
chr2R	689794	690395	IO
chr2R	931583	932190	IO
chr2R	949130	949787	IO
chr2R	987557	988096	IO
chr2R	993067	994137	IO
chr2R	1243500	1243896	IO
chr2R	1252140	1252643	IO
chr2R	1430842	1431388	IO
chr2R	1434528	1434898	IO
chr2R	1559185	1559853	IO
chr2R	1564194	1565004	IO
chr2R	1565127	1565755	IO
chr2R	1579143	1579849	IO
chr2R	1580456	1581438	IO
chr2R	1640667	1641130	IO
chr2R	1842035	1842372	IO
chr2R	1869267	1869863	IO
chr2R	1904370	1904780	IO
chr2R	1924849	1925954	IO
chr2R	1941356	1941987	IO
chr2R	1976459	1976863	IO
chr2R	2148859	2149477	IO
chr2R	2153824	2155107	IO
chr2R	2155221	2155617	IO
chr2R	2215233	2215748	IO
chr2R	2254706	2255105	IO
chr2R	2261753	2262123	IO
chr2R	2271888	2272243	IO
chr2R	2280076	2280622	IO
chr2R	2387566	2387994	IO
chr2R	2412812	2413284	IO
chr2R	2477590	2478269	IO
chr2R	2509847	2510200	IO
chr2R	2519729	2520791	IO
chr2R	2583594	2584486	IO
chr2R	2605540	2606050	IO
chr2R	2628014	2628537	IO
chr2R	2899487	2899961	IO
chr2R	2936331	2936931	IO
chr2R	2958089	2958811	IO
chr2R	2985673	2986174	IO
chr2R	2992007	2992478	IO
chr2R	3010604	3011398	IO
chr2R	3025623	3025952	IO
chr2R	3027029	3027556	IO
chr2R	3073784	3074724	IO
chr2R	3149776	3150356	IO
chr2R	3150765	3152769	IO
chr2R	3152805	3154358	IO
chr2R	3154399	3156072	IO
chr2R	3175277	3175887	IO
chr2R	3260805	3261224	IO
chr2R	3261239	3261806	IO
chr2R	3294968	3295510	IO
chr2R	3341298	3341933	IO
chr2R	3426776	3427278	IO
chr2R	3623395	3623835	IO
chr2R	3803743	3804696	IO
chr2R	3827833	3828426	IO
chr2R	3901558	3902243	IO
chr2R	3939333	3939624	IO
chr2R	3939936	3940583	IO
chr2R	3994476	3994968	IO
chr2R	3999421	4000105	IO
chr2R	4061469	4062417	IO
chr2R	4174386	4174933	IO
chr2R	4281686	4282261	IO
chr2R	4284020	4284762	IO
chr2R	4298637	4299292	IO
chr2R	4300767	4301017	IO
chr2R	4316567	4317138	IO
chr2R	4406317	4406696	IO
chr2R	4431084	4432046	IO
chr2R	4460125	4460554	IO
chr2R	4469086	4469470	IO
chr2R	4487677	4488185	IO
chr2R	4510466	4511349	IO
chr2R	4515357	4515836	IO
chr2R	4552664	4553170	IO
chr2R	4611588	4611987	IO
chr2R	4647082	4647572	IO
chr2R	4749960	4750411	IO
chr2R	4800958	4801723	IO
chr2R	4879739	4880209	IO
chr2R	4894393	4894813	IO
chr2R	4954750	4955275	IO
chr2R	4982008	4982468	IO
chr2R	5019824	5020222	IO
chr2R	5073700	5074073	IO
chr2R	5250802	5251196	IO
chr2R	5313833	5314356	IO
chr2R	5350774	5351178	IO
chr2R	5358276	5358859	IO
chr2R	5429082	5429489	IO
chr2R	5466918	5467305	IO
chr2R	5498270	5498773	IO
chr2R	5707392	5708049	IO
chr2R	5755674	5756428	IO
chr2R	5798197	5798586	IO
chr2R	5846064	5846630	IO
chr2R	5860130	5860566	IO
chr2R	5876239	5876864	IO
chr2R	5989109	5989572	IO
chr2R	6029725	6030117	IO
chr2R	6043534	6044297	IO
chr2R	6047337	6047893	IO
chr2R	6049835	6050411	IO
chr2R	6095260	6095667	IO
chr2R	6213682	6214180	IO
chr2R	6283167	6283874	IO
chr2R	6442418	6443241	IO
chr2R	6626924	6627652	IO
chr2R	6685222	6685569	IO
chr2R	6811187	6811749	IO
chr2R	6926362	6926984	IO
chr2R	6941113	6941825	IO
chr2R	7018917	7019494	IO
chr2R	7115835	7116497	IO
chr2R	7275633	7276144	IO
chr2R	7295500	7296159	IO
chr2R	7298065	7298800	IO
chr2R	7322737	7323431	IO
chr2R	7360231	7360715	IO
chr2R	7500420	7501080	IO
chr2R	7515446	7516055	IO
chr2R	7522175	7522794	IO
chr2R	7953383	7953807	IO
chr2R	7984859	7985469	IO
chr2R	8024744	8025663	IO
chr2R	8025752	8026524	IO
chr2R	8027639	8028388	IO
chr2R	8028795	8029394	IO
chr2R	8068189	8068615	IO
chr2R	8121594	8122144	IO
chr2R	8125153	8126190	IO
chr2R	8146577	8147015	IO
chr2R	8166542	8167039	IO
chr2R	8222455	8223344	IO
chr2R	8310949	8311530	IO
chr2R	8324416	8325116	IO
chr2R	8361638	8362137	IO
chr2R	8402306	8402763	IO
chr2R	8408563	8409217	IO
chr2R	8480748	8481335	IO
chr2R	8485715	8486420	IO
chr2R	8523257	8523803	IO
chr2R	8524045	8524833	IO
chr2R	8540184	8540956	IO
chr2R	8553217	8553801	IO
chr2R	8557489	8557994	IO
chr2R	8617991	8618659	IO
chr2R	8629634	8630183	IO
chr2R	8630600	8630939	IO
chr2R	8730992	8731788	IO
chr2R	8734393	8735365	IO
chr2R	8930474	8931191	IO
chr2R	8936805	8937202	IO
chr2R	8963267	8963973	IO
chr2R	8983797	8985106	IO
chr2R	8991010	8991382	IO
chr2R	9045412	9045952	IO
chr2R	9055123	9055731	IO
chr2R	9055737	9056487	IO
chr2R	9132769	9133216	IO
chr2R	9184714	9185362	IO
chr2R	9227301	9228504	IO
chr2R	9231653	9232937	IO
chr2R	9243299	9243939	IO
chr2R	9246970	9247443	IO
chr2R	9340825	9341409	IO
chr2R	9441396	9442083	IO
chr2R	9633710	9634290	IO
chr2R	9692964	9693781	IO
chr2R	9711795	9712417	IO
chr2R	9716411	9717202	IO
chr2R	9741328	9742020	IO
chr2R	9821732	9822380	IO
chr2R	9851046	9851510	IO
chr2R	9891898	9892572	IO
chr2R	10028266	10028818	IO
chr2R	10060889	10061667	IO
chr2R	10190176	10190664	IO
chr2R	10244290	10245114	IO
chr2R	10314445	10314784	IO
chr2R	10368065	10368890	IO
chr2R	10390554	10391005	IO
chr2R	10391226	10391647	IO
chr2R	10401598	10402116	IO
chr2R	10413398	10413889	IO
chr2R	10424061	10424396	IO
chr2R	10475795	10476697	IO
chr2R	10758536	10759187	IO
chr2R	10799560	10800121	IO
chr2R	10802837	10803170	IO
chr2R	10822552	10823486	IO
chr2R	10851499	10851893	IO
chr2R	10898181	10898625	IO
chr2R	10926132	10926678	IO
chr2R	10974980	10975740	IO
chr2R	10976879	10977799	IO
chr2R	10977802	10978565	IO
chr2R	11001817	11002271	IO
chr2R	11032462	11032988	IO
chr2R	11132361	11132843	IO
chr2R	11262433	11263097	IO
chr2R	11263396	11264013	IO
chr2R	11267534	11268691	IO
chr2R	11398745	11399048	IO
chr2R	11466129	11466714	IO
chr2R	11545102	11545890	IO
chr2R	11585557	11585859	IO
chr2R	11668674	11668983	IO
chr2R	11703216	11703983	IO
chr2R	11708565	11709274	IO
chr2R	11735332	11735759	IO
chr2R	11735966	11736369	IO
chr2R	11738501	11739420	IO
chr2R	12022853	12023617	IO
chr2R	12037525	12038308	IO
chr2R	12107382	12107884	IO
chr2R	12109109	12109525	IO
chr2R	12231959	12232539	IO
chr2R	12349794	12350232	IO
chr2R	12413458	12413791	IO
chr2R	12459093	12459506	IO
chr2R	12497775	12498255	IO
chr2R	12525485	12525950	IO
chr2R	12560243	12560973	IO
chr2R	12724267	12724897	IO
chr2R	12756676	12757276	IO
chr2R	12759288	12759832	IO
chr2R	12985974	12986292	IO
chr2R	13028707	13030054	IO
chr2R	13101618	13102304	IO
chr2R	13226147	13226803	IO
chr2R	13331989	13332746	IO
chr2R	13344980	13345545	IO
chr2R	13365010	13365923	IO
chr2R	13422973	13423389	IO
chr2R	13537264	13537706	IO
chr2R	13579386	13580486	IO
chr2R	13621900	13622433	IO
chr2R	13627636	13628045	IO
chr2R	13669835	13670488	IO
chr2R	13688263	13688814	IO
chr2R	13730624	13731045	IO
chr2R	13759323	13759909	IO
chr2R	13814151	13815124	IO
chr2R	13935331	13935692	IO
chr2R	14067433	14068014	IO
chr2R	14287998	14288465	IO
chr2R	14299259	14299815	IO
chr2R	14333690	14334393	IO
chr2R	14360610	14361163	IO
chr2R	14401447	14401940	IO
chr2R	14411205	14411741	IO
chr2R	14461875	14462493	IO
chr2R	14496419	14497055	IO
chr2R	14604541	14605030	IO
chr2R	14642043	14642458	IO
chr2R	14825293	14825780	IO
chr2R	15035325	15035959	IO
chr2R	15106446	15107002	IO
chr2R	15244780	15245222	IO
chr2R	15303959	15304313	IO
chr2R	15416009	15416603	IO
chr2R	15430918	15431607	IO
chr2R	15520146	15520833	IO
chr2R	15579339	15579842	IO
chr2R	15614496	15615254	IO
chr2R	15769237	15769804	IO
chr2R	15829078	15829531	IO
chr2R	15916480	15917182	IO
chr2R	16016314	16016961	IO
chr2R	16118279	16118649	IO
chr2R	16149551	16150282	IO
chr2R	16192626	16193312	IO
chr2R	16217965	16218960	IO
chr2R	16219035	16219616	IO
chr2R	16311554	16311977	IO
chr2R	16439368	16439872	IO
chr2R	16557734	16558586	IO
chr2R	16719604	16720226	IO
chr2R	16961117	16961614	IO
chr2R	16996034	16996522	IO
chr2R	17024659	17025053	IO
chr2R	17139039	17139598	IO
chr2R	17185946	17186369	IO
chr2R	17200158	17201151	IO
chr2R	17249529	17249825	IO
chr2R	17305015	17305519	IO
chr2R	17394857	17395448	IO
chr2R	17409516	17410064	IO
chr2R	17447512	17448091	IO
chr2R	17485641	17485982	IO
chr2R	17495476	17496005	IO
chr2R	17578071	17578679	IO
chr2R	17588017	17588972	IO
chr2R	17590358	17591062	IO
chr2R	17598619	17599136	IO
chr2R	17687479	17688053	IO
chr2R	17776092	17776634	IO
chr2R	17947991	17948708	IO
chr2R	18009633	18010264	IO
chr2R	18049041	18049800	IO
chr2R	18131295	18131869	IO
chr2R	18185221	18185720	IO
chr2R	18204699	18205375	IO
chr2R	18251661	18252256	IO
chr2R	18350148	18350649	IO
chr2R	18483882	18484288	IO
chr2R	18558137	18558587	IO
chr2R	18575914	18576797	IO
chr2R	18588299	18588681	IO
chr2R	18655673	18656392	IO
chr2R	18880477	18880982	IO
chr2R	18886169	18886676	IO
chr2R	18962012	18962466	IO
chr2R	18993866	18994238	IO
chr2R	18995409	18996098	IO
chr2R	19001833	19002526	IO
chr2R	19042834	19043187	IO
chr2R	19107654	19108335	IO
chr2R	19158279	19158598	IO
chr2R	19227106	19227688	IO
chr2R	19244500	19245009	IO
chr2R	19246716	19247253	IO
chr2R	19329036	19329538	IO
chr2R	19419355	19420448	IO
chr2R	19493810	19494345	IO
chr2R	19502063	19502742	IO
chr2R	19505244	19505926	IO
chr2R	19539384	19540345	IO
chr2R	19573611	19574364	IO
chr2R	19640073	19640670	IO
chr2R	19705743	19706068	IO
chr2R	19803693	19805228	IO
chr2R	19829777	19830231	IO
chr2R	19848029	19848881	IO
chr2R	19925541	19926031	IO
chr2R	20036854	20037934	IO
chr2R	20046727	20047144	IO
chr2R	20066965	20068116	IO
chr2R	20200607	20201125	IO
chr2R	20224978	20225569	IO
chr2R	20413411	20414108	IO
chr2R	20494144	20494603	IO
chr2R	20572422	20573015	IO
chr2R	20580601	20581101	IO
chr2R	20634924	20635486	IO
chr2R	20653633	20654394	IO
chr2R	20680737	20681172	IO
chr2R	20684667	20685231	IO
chr2R	20727943	20728572	IO
chr2R	20757670	20758072	IO
chr2R	20925880	20926458	IO
chr2R	20963314	20964478	IO
chr2R	20971652	20972328	IO
chr2R	20972862	20973790	IO
chr2R	21070309	21071073	IO
chr2R	21076829	21078593	IO
chr3L	27602	28194	IO
chr3L	173960	174435	IO
chr3L	203696	204164	IO
chr3L	258023	258516	IO
chr3L	319637	320168	IO
chr3L	342673	343344	IO
chr3L	407611	408991	IO
chr3L	441551	442311	IO
chr3L	506946	507487	IO
chr3L	507860	508444	IO
chr3L	520721	521264	IO
chr3L	604598	605250	IO
chr3L	683904	684458	IO
chr3L	774519	775283	IO
chr3L	841479	842129	IO
chr3L	857560	858048	IO
chr3L	868663	869320	IO
chr3L	871780	872294	IO
chr3L	1049773	1050828	IO
chr3L	1064658	1065015	IO
chr3L	1188811	1189339	IO
chr3L	1307415	1307905	IO
chr3L	1352021	1352621	IO
chr3L	1576446	1576839	IO
chr3L	1578696	1579238	IO
chr3L	1638679	1639086	IO
chr3L	1644666	1645129	IO
chr3L	1664470	1665082	IO
chr3L	1795007	1795811	IO
chr3L	1855079	1855602	IO
chr3L	1876154	1876576	IO
chr3L	1890753	1891412	IO
chr3L	1971009	1971432	IO
chr3L	2122251	2122816	IO
chr3L	2228532	2229409	IO
chr3L	2244027	2244459	IO
chr3L	2299438	2300071	IO
chr3L	2322065	2322599	IO
chr3L	2485821	2486136	IO
chr3L	2608867	2609262	IO
chr3L	2743633	2744310	IO
chr3L	2885595	2886232	IO
chr3L	2893767	2894137	IO
chr3L	2970651	2972234	IO
chr3L	3076553	3076936	IO
chr3L	3157589	3158173	IO
chr3L	3224710	3225474	IO
chr3L	3239346	3239970	IO
chr3L	3251996	3252343	IO
chr3L	3276927	3277390	IO
chr3L	3456783	3457520	IO
chr3L	3460051	3460885	IO
chr3L	3492168	3492775	IO
chr3L	3517511	3518591	IO
chr3L	3594045	3594468	IO
chr3L	3596210	3596881	IO
chr3L	3678214	3679049	IO
chr3L	3702263	3703022	IO
chr3L	3768988	3769640	IO
chr3L	3885829	3886301	IO
chr3L	3905070	3905607	IO
chr3L	3930884	3931350	IO
chr3L	3942683	3943142	IO
chr3L	3956178	3956604	IO
chr3L	4072533	4073267	IO
chr3L	4135477	4136142	IO
chr3L	4138451	4139545	IO
chr3L	4152662	4153085	IO
chr3L	4239277	4240014	IO
chr3L	4332950	4335327	IO
chr3L	4531976	4532582	IO
chr3L	4553477	4553894	IO
chr3L	4631482	4631856	IO
chr3L	4690460	4691149	IO
chr3L	4776287	4776965	IO
chr3L	4805560	4806745	IO
chr3L	4829351	4830347	IO
chr3L	4839919	4840984	IO
chr3L	4913248	4914182	IO
chr3L	4978008	4978446	IO
chr3L	5086750	5087076	IO
chr3L	5102012	5102369	IO
chr3L	5194722	5195358	IO
chr3L	5322274	5322684	IO
chr3L	5336432	5336862	IO
chr3L	5504922	5505490	IO
chr3L	5601001	5601739	IO
chr3L	5805818	5806576	IO
chr3L	5898813	5899362	IO
chr3L	5900058	5900723	IO
chr3L	5924883	5925973	IO
chr3L	5959884	5960416	IO
chr3L	6016220	6016644	IO
chr3L	6047779	6048289	IO
chr3L	6096663	6097129	IO
chr3L	6117678	6118686	IO
chr3L	6177792	6178341	IO
chr3L	6181827	6182343	IO
chr3L	6257367	6258128	IO
chr3L	6478159	6478649	IO
chr3L	6542869	6543731	IO
chr3L	6612116	6612587	IO
chr3L	6681854	6682597	IO
chr3L	6702039	6702639	IO
chr3L	6736630	6737192	IO
chr3L	6782826	6783338	IO
chr3L	6838849	6839333	IO
chr3L	6918959	6919395	IO
chr3L	6935084	6936167	IO
chr3L	6972895	6973357	IO
chr3L	6987519	6988273	IO
chr3L	6988383	6988947	IO
chr3L	7005465	7006257	IO
chr3L	7075277	7075654	IO
chr3L	7349170	7350115	IO
chr3L	7371870	7372562	IO
chr3L	7553580	7554231	IO
chr3L	7594484	7595036	IO
chr3L	7787895	7789716	IO
chr3L	7789908	7791296	IO
chr3L	7791460	7792524	IO
chr3L	7793238	7793941	IO
chr3L	7829827	7831349	IO
chr3L	7934497	7935114	IO
chr3L	8051611	8052044	IO
chr3L	8064834	8065311	IO
chr3L	8316821	8317562	IO
chr3L	8436715	8437073	IO
chr3L	8442233	8442804	IO
chr3L	8442810	8443297	IO
chr3L	8447994	8448403	IO
chr3L	8500099	8500506	IO
chr3L	8597029	8597461	IO
chr3L	8620960	8621583	IO
chr3L	8662807	8663434	IO
chr3L	8711667	8712166	IO
chr3L	8741789	8742564	IO
chr3L	8759249	8759783	IO
chr3L	8884124	8884646	IO
chr3L	8905310	8905821	IO
chr3L	8990899	8991524	IO
chr3L	9040178	9040817	IO
chr3L	9047722	9048449	IO
chr3L	9057266	9057676	IO
chr3L	9074181	9076740	IO
chr3L	9087908	9088419	IO
chr3L	9125919	9127031	IO
chr3L	9189691	9190151	IO
chr3L	9299880	9300307	IO
chr3L	9326625	9327366	IO
chr3L	9395111	9395745	IO
chr3L	9419511	9420571	IO
chr3L	9423122	9423608	IO
chr3L	9464809	9465332	IO
chr3L	9469466	9469888	IO
chr3L	9530954	9533675	IO
chr3L	9607027	9607466	IO
chr3L	9623040	9623691	IO
chr3L	9967248	9967901	IO
chr3L	10192698	10193247	IO
chr3L	10239396	10239906	IO
chr3L	10274722	10275460	IO
chr3L	10277839	10278348	IO
chr3L	10313938	10314443	IO
chr3L	10420356	10420832	IO
chr3L	10657605	10658011	IO
chr3L	10698120	10698509	IO
chr3L	11034082	11034714	IO
chr3L	11038128	11038842	IO
chr3L	11115965	11116766	IO
chr3L	11128891	11129357	IO
chr3L	11504379	11504820	IO
chr3L	11516330	11516864	IO
chr3L	11562125	11564291	IO
chr3L	11602539	11602975	IO
chr3L	11700355	11700760	IO
chr3L	11783714	11784174	IO
chr3L	11845953	11846547	IO
chr3L	11858408	11859010	IO
chr3L	12014741	12015508	IO
chr3L	12042676	12043126	IO
chr3L	12059538	12060271	IO
chr3L	12131233	12131624	IO
chr3L	12373557	12374204	IO
chr3L	12401179	12401835	IO
chr3L	12407630	12408036	IO
chr3L	12416731	12417264	IO
chr3L	12497454	12497962	IO
chr3L	12629355	12629814	IO
chr3L	12661208	12661723	IO
chr3L	12827106	12827678	IO
chr3L	12828595	12828982	IO
chr3L	12830313	12830893	IO
chr3L	12834456	12834998	IO
chr3L	12835672	12836029	IO
chr3L	12850637	12851226	IO
chr3L	12854448	12855090	IO
chr3L	12942420	12943000	IO
chr3L	12999555	12999946	IO
chr3L	13029803	13030230	IO
chr3L	13139467	13140071	IO
chr3L	13264203	13265003	IO
chr3L	13294954	13295240	IO
chr3L	13315795	13316212	IO
chr3L	13382663	13383471	IO
chr3L	13404056	13404671	IO
chr3L	13731484	13732025	IO
chr3L	13853104	13853476	IO
chr3L	14021622	14022209	IO
chr3L	14182862	14183742	IO
chr3L	14205329	14205919	IO
chr3L	14228807	14229408	IO
chr3L	14353136	14353765	IO
chr3L	14358364	14359099	IO
chr3L	14390083	14390631	IO
chr3L	14402441	14402998	IO
chr3L	14413024	14413667	IO
chr3L	14454029	14454692	IO
chr3L	14506024	14507274	IO
chr3L	14530439	14531320	IO
chr3L	14544264	14544755	IO
chr3L	14552733	14552984	IO
chr3L	14556568	14557045	IO
chr3L	14596188	14596688	IO
chr3L	14600645	14601323	IO
chr3L	14614542	14614979	IO
chr3L	14664512	14665200	IO
chr3L	14886418	14886962	IO
chr3L	15004141	15004790	IO
chr3L	15007518	15007762	IO
chr3L	15065209	15065731	IO
chr3L	15072270	15072858	IO
chr3L	15136861	15137268	IO
chr3L	15156451	15157024	IO
chr3L	15226901	15227506	IO
chr3L	15260812	15261476	IO
chr3L	15279953	15280386	IO
chr3L	15359332	15359888	IO
chr3L	15487478	15488291	IO
chr3L	15547254	15547786	IO
chr3L	15576703	15577239	IO
chr3L	15635021	15635462	IO
chr3L	15830312	15830713	IO
chr3L	15886509	15887163	IO
chr3L	15947675	15948533	IO
chr3L	16004207	16005195	IO
chr3L	16030243	16030584	IO
chr3L	16044078	16044503	IO
chr3L	16044691	16045405	IO
chr3L	16157340	16158153	IO
chr3L	16405218	16405924	IO
chr3L	16556423	16556989	IO
chr3L	16610395	16610963	IO
chr3L	16612089	16613475	IO
chr3L	16614139	16614924	IO
chr3L	16640811	16641239	IO
chr3L	16654436	16654949	IO
chr3L	16655070	16655397	IO
chr3L	16666208	16666757	IO
chr3L	16698521	16699275	IO
chr3L	16801231	16801937	IO
chr3L	16868618	16868925	IO
chr3L	16877093	16877753	IO
chr3L	16923519	16924046	IO
chr3L	16978540	16979119	IO
chr3L	17118375	17118887	IO
chr3L	17146392	17147060	IO
chr3L	17201693	17202164	IO
chr3L	17204559	17205049	IO
chr3L	17211710	17212183	IO
chr3L	17229964	17230612	IO
chr3L	17235362	17235873	IO
chr3L	17285142	17285852	IO
chr3L	17331838	17332606	IO
chr3L	17345865	17346391	IO
chr3L	17376764	17377304	IO
chr3L	17458868	17459316	IO
chr3L	17463203	17463801	IO
chr3L	17512224	17513337	IO
chr3L	17523092	17523591	IO
chr3L	17571088	17571575	IO
chr3L	17834077	17834556	IO
chr3L	17900688	17901109	IO
chr3L	18009207	18009704	IO
chr3L	18019012	18019574	IO
chr3L	18025731	18026112	IO
chr3L	18072328	18072874	IO
chr3L	18076295	18077104	IO
chr3L	18081157	18081571	IO
chr3L	18106791	18107167	IO
chr3L	18107205	18108114	IO
chr3L	18160192	18160627	IO
chr3L	18227325	18228026	IO
chr3L	18228322	18229173	IO
chr3L	18398577	18399217	IO
chr3L	18453344	18453857	IO
chr3L	18611132	18611612	IO
chr3L	18660071	18660642	IO
chr3L	18726836	18727453	IO
chr3L	18736754	18737195	IO
chr3L	18839294	18840150	IO
chr3L	18841505	18842080	IO
chr3L	18885067	18885427	IO
chr3L	18907293	18907950	IO
chr3L	18940102	18940576	IO
chr3L	18942298	18942635	IO
chr3L	18950067	18950623	IO
chr3L	18961456	18962199	IO
chr3L	18964464	18965038	IO
chr3L	18988737	18989398	IO
chr3L	18989403	18990017	IO
chr3L	18993458	18993999	IO
chr3L	19047304	19047780	IO
chr3L	19055290	19056541	IO
chr3L	19133257	19133983	IO
chr3L	19233700	19234144	IO
chr3L	19257422	19257820	IO
chr3L	19287227	19288128	IO
chr3L	19321116	19321594	IO
chr3L	19415643	19416163	IO
chr3L	19453880	19454480	IO
chr3L	19460801	19461252	IO
chr3L	19470651	19471065	IO
chr3L	19509488	19510026	IO
chr3L	19562155	19562448	IO
chr3L	19643604	19644135	IO
chr3L	19707118	19707688	IO
chr3L	19738540	19739104	IO
chr3L	19786526	19787105	IO
chr3L	19815249	19816747	IO
chr3L	19917934	19918334	IO
chr3L	19997424	19998188	IO
chr3L	20090203	20090896	IO
chr3L	20096908	20097653	IO
chr3L	20106241	20106565	IO
chr3L	20209730	20210926	IO
chr3L	20223365	20223966	IO
chr3L	20250367	20250948	IO
chr3L	20312807	20314065	IO
chr3L	20388451	20388972	IO
chr3L	20396808	20397581	IO
chr3L	20403450	20403862	IO
chr3L	20457635	20458314	IO
chr3L	20509552	20509966	IO
chr3L	20534714	20535021	IO
chr3L	20573561	20574210	IO
chr3L	20614755	20615797	IO
chr3L	20801845	20802366	IO
chr3L	20992620	20993272	IO
chr3L	21019165	21019679	IO
chr3L	21042559	21043310	IO
chr3L	21058461	21058934	IO
chr3L	21083212	21083834	IO
chr3L	21195207	21195459	IO
chr3L	21195508	21195982	IO
chr3L	21218003	21218505	IO
chr3L	21240811	21243509	IO
chr3L	21272972	21273376	IO
chr3L	21310891	21311360	IO
chr3L	21476791	21477552	IO
chr3L	21500248	21500839	IO
chr3L	21633663	21634323	IO
chr3L	21951055	21951448	IO
chr3L	21953438	21953951	IO
chr3L	22154885	22155298	IO
chr3L	22207658	22208527	IO
chr3L	22259332	22260054	IO
chr3L	22627107	22627634	IO
chr3L	22664701	22665302	IO
chr3L	22674075	22674453	IO
chr3L	22706323	22707505	IO
chr3L	22726588	22727187	IO
chr3L	22856713	22857164	IO
chr3L	22882996	22883937	IO
chr3L	22890463	22891206	IO
chr3L	22925106	22925377	IO
chr3L	22933249	22933927	IO
chr3L	22951074	22951852	IO
chr3L	22975148	22975639	IO
chr3L	22987259	22988906	IO
chr3L	23185134	23185630	IO
chr3L	23200032	23200637	IO
chr3L	23303823	23304262	IO
chr3L	23394475	23395060	IO
chr3L	23537329	23537812	IO
chr3L	23562388	23562809	IO
chr3L	23800439	23801050	IO
chr3L	23877357	23877636	IO
chr3L	23881787	23882274	IO
chr3L	23892370	23892958	IO
chr3L	23915884	23916395	IO
chr3L	24047469	24048131	IO
chr3L	24275066	24275417	IO
chr3R	12722	13522	IO
chr3R	32182	33465	IO
chr3R	46423	47027	IO
chr3R	185112	185802	IO
chr3R	212949	213607	IO
chr3R	222649	223689	IO
chr3R	310747	311271	IO
chr3R	396950	397346	IO
chr3R	458310	458697	IO
chr3R	510418	511070	IO
chr3R	530085	532081	IO
chr3R	537656	538071	IO
chr3R	543211	543830	IO
chr3R	574915	575387	IO
chr3R	609146	609551	IO
chr3R	656255	656618	IO
chr3R	714213	714654	IO
chr3R	731435	732053	IO
chr3R	777283	777761	IO
chr3R	778162	778714	IO
chr3R	788414	788872	IO
chr3R	794106	794627	IO
chr3R	794749	795849	IO
chr3R	913569	914055	IO
chr3R	1041787	1042408	IO
chr3R	1084407	1084890	IO
[truncated: 2,146 more rows]

## Sheet: BEAF-32
chrom	start	end	class
chr2L	73047	73638	IM
chr2L	94594	94923	IM
chr2L	102076	102700	IM
chr2L	114441	114905	IM
chr2L	143070	143612	IM
chr2L	182651	183091	IM
chr2L	203470	204092	IM
chr2L	224199	224819	IM
chr2L	248640	249067	IM
chr2L	250618	251231	IM
chr2L	271643	272024	IM
chr2L	273452	274198	IM
chr2L	276927	277776	IM
chr2L	294489	294786	IM
chr2L	357658	358209	IM
chr2L	421183	421732	IM
chr2L	544365	545003	IM
chr2L	559653	559827	IM
chr2L	559906	560653	IM
chr2L	563942	564415	IM
chr2L	567823	568617	IM
chr2L	815713	816262	IM
chr2L	819166	820218	IM
chr2L	825589	826288	IM
chr2L	855206	855658	IM
chr2L	1077500	1078268	IM
chr2L	1128676	1129530	IM
chr2L	1150430	1151024	IM
chr2L	1169544	1170613	IM
chr2L	1172602	1173246	IM
chr2L	1177440	1177955	IM
chr2L	1183673	1184293	IM
chr2L	1223572	1224348	IM
chr2L	1682454	1683184	IM
chr2L	1704683	1705190	IM
chr2L	1710214	1710664	IM
chr2L	1715713	1716068	IM
chr2L	1727616	1728230	IM
chr2L	1751941	1752232	IM
chr2L	1805514	1806216	IM
chr2L	1884386	1884889	IM
chr2L	1973933	1974338	IM
chr2L	1980463	1981087	IM
chr2L	1981943	1982386	IM
chr2L	1987369	1988062	IM
chr2L	2037489	2038017	IM
chr2L	2192000	2192649	IM
chr2L	2226030	2226678	IM
chr2L	2236705	2237055	IM
chr2L	2375578	2376172	IM
chr2L	2450908	2451533	IM
chr2L	2576736	2577061	IM
chr2L	2585260	2585602	IM
chr2L	2751366	2751795	IM
chr2L	2759426	2760202	IM
chr2L	2767628	2768088	IM
chr2L	2769465	2769950	IM
chr2L	2777519	2778031	IM
chr2L	2856943	2857335	IM
chr2L	2874372	2875023	IM
chr2L	2885583	2886358	IM
chr2L	2969513	2969789	IM
chr2L	2976672	2977358	IM
chr2L	2987510	2988231	IM
chr2L	2992682	2993218	IM
chr2L	2998954	2999495	IM
chr2L	3000477	3000867	IM
chr2L	3029059	3029407	IM
chr2L	3144742	3145132	IM
chr2L	3145473	3146039	IM
chr2L	3159533	3159870	IM
chr2L	3162339	3162600	IM
chr2L	3163452	3163846	IM
chr2L	3319785	3320094	IM
chr2L	3376463	3377131	IM
chr2L	3469798	3470309	IM
chr2L	3618762	3619324	IM
chr2L	3713086	3713552	IM
chr2L	3813299	3813629	IM
chr2L	3867491	3867867	IM
chr2L	3872172	3872743	IM
chr2L	4226747	4227118	IM
chr2L	4386900	4387377	IM
chr2L	4393754	4394023	IM
chr2L	4403037	4403466	IM
chr2L	4448670	4449078	IM
chr2L	4452846	4453198	IM
chr2L	4454257	4454662	IM
chr2L	4458652	4459013	IM
chr2L	4464964	4465267	IM
chr2L	4811623	4812153	IM
chr2L	4830435	4830983	IM
chr2L	4837767	4838495	IM
chr2L	4847201	4847974	IM
chr2L	4882855	4883578	IM
chr2L	4976816	4977222	IM
chr2L	5009340	5010093	IM
chr2L	5010608	5011127	IM
chr2L	5059517	5060430	IM
chr2L	5093827	5094237	IM
chr2L	5271073	5271529	IM
chr2L	5278256	5279314	IM
chr2L	5324780	5325651	IM
chr2L	5524102	5524568	IM
chr2L	5542073	5542813	IM
chr2L	5724341	5724936	IM
chr2L	5948942	5949681	IM
chr2L	5980507	5982001	IM
chr2L	5982249	5982737	IM
chr2L	5986041	5986606	IM
chr2L	6047625	6048272	IM
chr2L	6050597	6051122	IM
chr2L	6068866	6069355	IM
chr2L	6070804	6071225	IM
chr2L	6098541	6099354	IM
chr2L	6323527	6323886	IM
chr2L	6338180	6339009	IM
chr2L	6455686	6456596	IM
chr2L	6467503	6467897	IM
chr2L	6480271	6481741	IM
chr2L	6488935	6489346	IM
chr2L	6717419	6717907	IM
chr2L	6722873	6723936	IM
chr2L	6852107	6852436	IM
chr2L	6919152	6919467	IM
chr2L	6948701	6948963	IM
chr2L	6949932	6950653	IM
chr2L	6956637	6957135	IM
chr2L	6967435	6968622	IM
chr2L	7027243	7027748	IM
chr2L	7032278	7032952	IM
chr2L	7037673	7038243	IM
chr2L	7203985	7204581	IM
chr2L	7222832	7223204	IM
chr2L	7240383	7240805	IM
chr2L	7387908	7388438	IM
chr2L	7412104	7412596	IM
chr2L	7426378	7426835	IM
chr2L	7799868	7800564	IM
chr2L	7810560	7810915	IM
chr2L	7811163	7811626	IM
chr2L	7821209	7821869	IM
chr2L	7827021	7827400	IM
chr2L	7827548	7827960	IM
chr2L	7884951	7885805	IM
chr2L	7885874	7886423	IM
chr2L	8042606	8043084	IM
chr2L	8043219	8043673	IM
chr2L	8083075	8083545	IM
chr2L	8126750	8127224	IM
chr2L	8162144	8162642	IM
chr2L	8198654	8199376	IM
chr2L	8210990	8211602	IM
chr2L	8220525	8220952	IM
chr2L	8239629	8240252	IM
chr2L	8302705	8303144	IM
chr2L	8305380	8305867	IM
chr2L	8319886	8320580	IM
chr2L	8364466	8365109	IM
chr2L	8365362	8366688	IM
chr2L	8370301	8370733	IM
chr2L	8374301	8374705	IM
chr2L	8376710	8377302	IM
chr2L	8381476	8381982	IM
chr2L	8403233	8403823	IM
chr2L	8464216	8464813	IM
chr2L	8511617	8512102	IM
chr2L	8514650	8515351	IM
chr2L	8528209	8528842	IM
chr2L	8943115	8943476	IM
chr2L	8997309	8997820	IM
chr2L	9494634	9495136	IM
chr2L	9520857	9521408	IM
chr2L	9699097	9699473	IM
chr2L	9699650	9699920	IM
chr2L	9711148	9711507	IM
chr2L	9758602	9759367	IM
chr2L	9763216	9763709	IM
chr2L	9890577	9891082	IM
chr2L	9894844	9895551	IM
chr2L	9897268	9897828	IM
chr2L	9918024	9918414	IM
chr2L	9964870	9967061	IM
chr2L	10003644	10004095	IM
chr2L	10009221	10009662	IM
chr2L	10056657	10057103	IM
chr2L	10200815	10201238	IM
chr2L	10220711	10221665	IM
chr2L	10226693	10226961	IM
chr2L	10232232	10232636	IM
chr2L	10246872	10247261	IM
chr2L	10250515	10250990	IM
chr2L	10260880	10261317	IM
chr2L	10277421	10277762	IM
chr2L	10278693	10279080	IM
chr2L	10292227	10292528	IM
chr2L	10314075	10314516	IM
chr2L	10339299	10339709	IM
chr2L	10341489	10341827	IM
chr2L	10342471	10342922	IM
chr2L	10362725	10363103	IM
chr2L	10387922	10388263	IM
chr2L	10405003	10405345	IM
chr2L	10413317	10413592	IM
chr2L	10413728	10414162	IM
chr2L	10437266	10437812	IM
chr2L	10439236	10439568	IM
chr2L	10483128	10483418	IM
chr2L	10488343	10488776	IM
chr2L	10516849	10517591	IM
chr2L	10728844	10729123	IM
chr2L	10732082	10732758	IM
chr2L	10737099	10737515	IM
chr2L	10743653	10744204	IM
chr2L	10767685	10768162	IM
chr2L	10769744	10770166	IM
chr2L	10989050	10989643	IM
chr2L	11010800	11011394	IM
chr2L	11091077	11091472	IM
chr2L	11106341	11106786	IM
chr2L	11120057	11120567	IM
chr2L	11130050	11130454	IM
chr2L	11268758	11269323	IM
chr2L	11277824	11278097	IM
chr2L	11281976	11282394	IM
chr2L	11516796	11517415	IM
chr2L	11788262	11788552	IM
chr2L	11808702	11809594	IM
chr2L	11813275	11814101	IM
chr2L	11816363	11816743	IM
chr2L	12004469	12004909	IM
chr2L	12038276	12038630	IM
chr2L	12056086	12056558	IM
chr2L	12108896	12109255	IM
chr2L	12427457	12427792	IM
chr2L	12433772	12434171	IM
chr2L	12434331	12434647	IM
chr2L	12546444	12547031	IM
chr2L	12692682	12693232	IM
chr2L	12694761	12695363	IM
chr2L	12707419	12707954	IM
chr2L	12974077	12974500	IM
chr2L	13000376	13000887	IM
chr2L	13003861	13004353	IM
chr2L	13004374	13004775	IM
chr2L	13018914	13019481	IM
chr2L	13176607	13176996	IM
chr2L	13203493	13204055	IM
chr2L	13219576	13220255	IM
chr2L	13222334	13222785	IM
chr2L	13378279	13379130	IM
chr2L	13770924	13771321	IM
chr2L	13780509	13780976	IM
chr2L	13783217	13783760	IM
chr2L	13811339	13811763	IM
chr2L	13829300	13830072	IM
chr2L	13833038	13833564	IM
chr2L	13834803	13835584	IM
chr2L	13904362	13904932	IM
chr2L	14354841	14355392	IM
chr2L	15009665	15010230	IM
chr2L	15038609	15039928	IM
chr2L	15057706	15058203	IM
chr2L	15060545	15061134	IM
chr2L	15113218	15113691	IM
chr2L	15248699	15249150	IM
chr2L	15271691	15272189	IM
chr2L	15449582	15450353	IM
chr2L	15768073	15768544	IM
chr2L	15770953	15771412	IM
chr2L	16251385	16251868	IM
chr2L	16257210	16258210	IM
chr2L	16287431	16288138	IM
chr2L	16306886	16307568	IM
chr2L	16328793	16329322	IM
chr2L	16350097	16350533	IM
chr2L	16350571	16351032	IM
chr2L	16352133	16353249	IM
chr2L	16356442	16357090	IM
chr2L	16487575	16487895	IM
chr2L	16491128	16491815	IM
chr2L	16507696	16507991	IM
chr2L	16676988	16677414	IM
chr2L	16679840	16680327	IM
chr2L	16719607	16720193	IM
chr2L	16727606	16728005	IM
chr2L	16742935	16743339	IM
chr2L	16816186	16816556	IM
chr2L	16824835	16825519	IM
chr2L	16826817	16827552	IM
chr2L	16879191	16879693	IM
chr2L	16887737	16888220	IM
chr2L	16888288	16888661	IM
chr2L	17383895	17384961	IM
chr2L	17410193	17410975	IM
chr2L	17473037	17473765	IM
chr2L	17477674	17478101	IM
chr2L	17484005	17484630	IM
chr2L	17500837	17501369	IM
chr2L	17963074	17963649	IM
chr2L	18137798	18138249	IM
chr2L	18152126	18152686	IM
chr2L	18448568	18449214	IM
chr2L	18454338	18454871	IM
chr2L	18590434	18591134	IM
chr2L	18606709	18607016	IM
chr2L	18688623	18689164	IM
chr2L	18705512	18706085	IM
chr2L	18708329	18708747	IM
chr2L	18830883	18831541	IM
chr2L	18839352	18839958	IM
chr2L	18943711	18944509	IM
chr2L	18948725	18949011	IM
chr2L	18951560	18952018	IM
chr2L	18968444	18969302	IM
chr2L	18987567	18987912	IM
chr2L	19033238	19033594	IM
chr2L	19034414	19034897	IM
chr2L	19044930	19045593	IM
chr2L	19048867	19049381	IM
chr2L	19051476	19052108	IM
chr2L	19063187	19063521	IM
chr2L	19064743	19065191	IM
chr2L	19068562	19069026	IM
chr2L	19114133	19114616	IM
chr2L	19123657	19124022	IM
chr2L	19131587	19132630	IM
chr2L	19133227	19134098	IM
chr2L	19151830	19152534	IM
chr2L	19350975	19352054	IM
chr2L	19426356	19426982	IM
chr2L	19430238	19431118	IM
chr2L	19453235	19453701	IM
chr2L	19489862	19490391	IM
chr2L	19493083	19493851	IM
chr2L	19508277	19509087	IM
chr2L	19526237	19526665	IM
chr2L	19542099	19542624	IM
chr2L	19577049	19577579	IM
chr2L	19735626	19736280	IM
chr2L	19756613	19757113	IM
chr2L	19758478	19759076	IM
chr2L	19795609	19796109	IM
chr2L	20065316	20065831	IM
chr2L	20075255	20075634	IM
chr2L	20093591	20094281	IM
chr2L	20104589	20104949	IM
chr2L	20120270	20120776	IM
chr2L	20175900	20176228	IM
chr2L	20213387	20213728	IM
chr2L	20281640	20282380	IM
chr2L	20349890	20350664	IM
chr2L	20414797	20415310	IM
chr2L	20416525	20416908	IM
chr2L	20416960	20417354	IM
chr2L	20427297	20427925	IM
chr2L	20428735	20429064	IM
chr2L	20449713	20450650	IM
chr2L	20458837	20459728	IM
chr2L	20655913	20656670	IM
chr2L	20675806	20676291	IM
chr2L	20682252	20682555	IM
chr2L	20787386	20787926	IM
chr2L	20797399	20797874	IM
chr2L	20918639	20919188	IM
chr2L	21107551	21107890	IM
chr2L	21142040	21142569	IM
chr2L	21142845	21143481	IM
chr2L	21148984	21149349	IM
chr2L	21156060	21156487	IM
chr2L	21162878	21163242	IM
chr2L	21236894	21237368	IM
chr2L	21344151	21344865	IM
chr2L	21350979	21351869	IM
chr2L	21556979	21557300	IM
chr2L	21558103	21558662	IM
chr2L	21559745	21560002	IM
chr2L	21629781	21630288	IM
chr2L	21658480	21659303	IM
chr2L	21677361	21678093	IM
chr2L	21681883	21682374	IM
chr2L	21757051	21758124	IM
chr2L	22080445	22080666	IM
chr2L	22120983	22121420	IM
chr2L	22131138	22131663	IM
chr2L	22145965	22147080	IM
chr2L	22179316	22179798	IM
chr2L	22249295	22249695	IM
chr2L	22282507	22282935	IM
chr2L	22353976	22354823	IM
chr2L	22466890	22467554	IM
chr2L	22470374	22470757	IM
chr2L	22470991	22471531	IM
chr2L	22682668	22683066	IM
chr2L	22722948	22723412	IM
chr2L	22874894	22875257	IM
chr2L	22960834	22961372	IM
chr2R	159832	160247	IM
chr2R	212298	212612	IM
chr2R	283196	283588	IM
chr2R	520968	521475	IM
chr2R	617328	618253	IM
chr2R	763348	763737	IM
chr2R	949301	949694	IM
chr2R	993507	994020	IM
chr2R	1028526	1029047	IM
chr2R	1169840	1170847	IM
chr2R	1226613	1227143	IM
chr2R	1237720	1238056	IM
chr2R	1241561	1242252	IM
chr2R	1252134	1252602	IM
chr2R	1424440	1425384	IM
chr2R	1550488	1550904	IM
chr2R	1551023	1551592	IM
chr2R	1580656	1581199	IM
chr2R	1640845	1641191	IM
chr2R	1647752	1648134	IM
chr2R	1648166	1648639	IM
chr2R	1855071	1855595	IM
chr2R	1861508	1862214	IM
chr2R	1929338	1929629	IM
chr2R	1963627	1964217	IM
chr2R	2134317	2134765	IM
chr2R	2148249	2148741	IM
chr2R	2154521	2155218	IM
chr2R	2323953	2324424	IM
chr2R	2358931	2359390	IM
chr2R	2381705	2382070	IM
chr2R	2520412	2520787	IM
chr2R	2523312	2524314	IM
chr2R	2535342	2535724	IM
chr2R	2535832	2536364	IM
chr2R	2543643	2544108	IM
chr2R	2544644	2545120	IM
chr2R	2549219	2550024	IM
chr2R	2550292	2550908	IM
chr2R	2556329	2556870	IM
chr2R	2560582	2561504	IM
chr2R	2563070	2563589	IM
chr2R	2583911	2584458	IM
chr2R	2603289	2603799	IM
chr2R	2629145	2629673	IM
chr2R	2633692	2634126	IM
chr2R	2636473	2636929	IM
chr2R	2644031	2645017	IM
chr2R	2697750	2698804	IM
chr2R	2873011	2873616	IM
chr2R	2899473	2899846	IM
chr2R	3165246	3166139	IM
chr2R	3327978	3328407	IM
chr2R	3334872	3335243	IM
chr2R	3406662	3406989	IM
chr2R	3420584	3421254	IM
chr2R	3452814	3453388	IM
chr2R	3522854	3523299	IM
chr2R	3541195	3541750	IM
chr2R	3542546	3543043	IM
chr2R	3556274	3556689	IM
chr2R	3563627	3564170	IM
chr2R	3599309	3599725	IM
chr2R	3678787	3679069	IM
chr2R	3680932	3681356	IM
chr2R	3693740	3694280	IM
chr2R	3712394	3712855	IM
chr2R	3716359	3716941	IM
chr2R	3719502	3720089	IM
chr2R	3803917	3804630	IM
chr2R	3849342	3850229	IM
chr2R	3859244	3859661	IM
chr2R	3859891	3860313	IM
chr2R	3969464	3970043	IM
chr2R	3970328	3970680	IM
chr2R	3985730	3986387	IM
chr2R	3993511	3994157	IM
chr2R	4001400	4001912	IM
chr2R	4010168	4010765	IM
chr2R	4014930	4015186	IM
chr2R	4018566	4019223	IM
chr2R	4043962	4044339	IM
chr2R	4050742	4051146	IM
chr2R	4051915	4052649	IM
chr2R	4281920	4282272	IM
chr2R	4487231	4487630	IM
chr2R	4487631	4488075	IM
chr2R	4611560	4612007	IM
chr2R	4620717	4621092	IM
chr2R	4787472	4788081	IM
chr2R	4788449	4789203	IM
chr2R	4794292	4794731	IM
chr2R	4794857	4795328	IM
chr2R	4801377	4801716	IM
chr2R	4827233	4827568	IM
chr2R	4838309	4838923	IM
chr2R	4974820	4975701	IM
chr2R	4996936	4997501	IM
chr2R	4998037	4998596	IM
chr2R	5003385	5003886	IM
chr2R	5003904	5004226	IM
chr2R	5019636	5020223	IM
chr2R	5025271	5025629	IM
chr2R	5031229	5031620	IM
chr2R	5052880	5053484	IM
chr2R	5064472	5065099	IM
chr2R	5079398	5079774	IM
chr2R	5179079	5179584	IM
chr2R	5195962	5196513	IM
chr2R	5333084	5333573	IM
chr2R	5428319	5428526	IM
chr2R	5465303	5465729	IM
chr2R	5466160	5466779	IM
chr2R	5474539	5474837	IM
chr2R	5481345	5481824	IM
chr2R	5498183	5498574	IM
chr2R	5579843	5580611	IM
chr2R	5580653	5581021	IM
chr2R	5707601	5707904	IM
chr2R	5723792	5724749	IM
chr2R	5729753	5730360	IM
chr2R	5735071	5735735	IM
chr2R	5769659	5770126	IM
chr2R	5778848	5779480	IM
chr2R	5846091	5846612	IM
chr2R	5856380	5856838	IM
chr2R	5860160	5860507	IM
chr2R	5876280	5876920	IM
chr2R	5913857	5914621	IM
chr2R	5920189	5920807	IM
chr2R	5935866	5936356	IM
chr2R	5939457	5940156	IM
chr2R	5953783	5954562	IM
chr2R	5955978	5956496	IM
chr2R	5962928	5963312	IM
chr2R	5984119	5984816	IM
chr2R	5986842	5987813	IM
chr2R	6004840	6005389	IM
chr2R	6018081	6018574	IM
chr2R	6139495	6140311	IM
chr2R	6158394	6159519	IM
chr2R	6197008	6197641	IM
chr2R	6316965	6317632	IM
chr2R	6324715	6325014	IM
chr2R	6367354	6367875	IM
chr2R	6443598	6444001	IM
chr2R	6444436	6444888	IM
chr2R	6696242	6696830	IM
chr2R	6707226	6707751	IM
chr2R	6739703	6740049	IM
chr2R	6762093	6762666	IM
chr2R	6774138	6774544	IM
chr2R	7037371	7037764	IM
chr2R	7177119	7177549	IM
chr2R	7339262	7339659	IM
chr2R	7339874	7340381	IM
chr2R	7506307	7506737	IM
chr2R	7566661	7567174	IM
chr2R	7712609	7712998	IM
chr2R	7731534	7731984	IM
chr2R	7739955	7740374	IM
chr2R	7786676	7787216	IM
chr2R	7791225	7791546	IM
chr2R	7856189	7857090	IM
chr2R	7857477	7857952	IM
chr2R	7876389	7876837	IM
chr2R	7914979	7915687	IM
chr2R	7921273	7921726	IM
chr2R	7924535	7925058	IM
chr2R	8032963	8033458	IM
chr2R	8050388	8050743	IM
chr2R	8055917	8056446	IM
chr2R	8056465	8056761	IM
chr2R	8166719	8166997	IM
chr2R	8222491	8223083	IM
chr2R	8340412	8340854	IM
chr2R	8398057	8398607	IM
chr2R	8401843	8402713	IM
chr2R	8402808	8403160	IM
chr2R	8416095	8416844	IM
chr2R	8480148	8480589	IM
chr2R	8499702	8500633	IM
chr2R	8519583	8520293	IM
chr2R	8520813	8521328	IM
chr2R	8523471	8524513	IM
chr2R	8539777	8540362	IM
chr2R	8553156	8553615	IM
chr2R	8648083	8648615	IM
chr2R	8756644	8758009	IM
chr2R	8767066	8768161	IM
chr2R	8803134	8803769	IM
chr2R	8811057	8811630	IM
chr2R	8821052	8821835	IM
chr2R	8823527	8824401	IM
chr2R	8894026	8894322	IM
chr2R	9020317	9020873	IM
chr2R	9045613	9046438	IM
chr2R	9055292	9055853	IM
chr2R	9094012	9094362	IM
chr2R	9101887	9102427	IM
chr2R	9112269	9113022	IM
chr2R	9337797	9338370	IM
chr2R	9382184	9383009	IM
chr2R	9394356	9395232	IM
chr2R	9396873	9397360	IM
chr2R	9439695	9440238	IM
chr2R	9441427	9441958	IM
chr2R	9745936	9746482	IM
chr2R	9841438	9841968	IM
chr2R	9877935	9878841	IM
chr2R	10021962	10022350	IM
chr2R	10028279	10028651	IM
chr2R	10057775	10058414	IM
chr2R	10062032	10063367	IM
chr2R	10103846	10104395	IM
chr2R	10143270	10143742	IM
chr2R	10143820	10144333	IM
chr2R	10146230	10146784	IM
chr2R	10157619	10158483	IM
chr2R	10190068	10190575	IM
chr2R	10239152	10240243	IM
chr2R	10244459	10245049	IM
chr2R	10250323	10250897	IM
chr2R	10299194	10299553	IM
chr2R	10390726	10391975	IM
chr2R	10491521	10492000	IM
chr2R	10505975	10506537	IM
chr2R	10532173	10532489	IM
chr2R	10639532	10640357	IM
chr2R	10643537	10644054	IM
chr2R	10657871	10658640	IM
chr2R	10658674	10660106	IM
chr2R	10822667	10823413	IM
chr2R	10850423	10851036	IM
chr2R	10879670	10880128	IM
chr2R	11015808	11016488	IM
chr2R	11035216	11035501	IM
chr2R	11100768	11101754	IM
chr2R	11105137	11106095	IM
chr2R	11198407	11198822	IM
chr2R	11198871	11199190	IM
chr2R	11268763	11269055	IM
chr2R	11419485	11419955	IM
chr2R	11453099	11453778	IM
chr2R	11552343	11552727	IM
chr2R	11735366	11735747	IM
chr2R	11756408	11756890	IM
chr2R	11819127	11819988	IM
chr2R	11821895	11822517	IM
chr2R	11888569	11888961	IM
chr2R	11894944	11895403	IM
chr2R	11898719	11899238	IM
chr2R	11902118	11902760	IM
chr2R	11905023	11905401	IM
chr2R	11934762	11935440	IM
chr2R	11985832	11986649	IM
chr2R	11989965	11990331	IM
chr2R	11997226	11997797	IM
chr2R	11997803	11998163	IM
chr2R	12011806	12012675	IM
chr2R	12029501	12029934	IM
chr2R	12066000	12066578	IM
chr2R	12109124	12109526	IM
chr2R	12117139	12117750	IM
chr2R	12234889	12235158	IM
chr2R	12403453	12403898	IM
chr2R	12468054	12468583	IM
chr2R	12472988	12473411	IM
chr2R	12659987	12660276	IM
chr2R	12661146	12661824	IM
chr2R	12717770	12718308	IM
chr2R	12737798	12738105	IM
chr2R	12743551	12744240	IM
chr2R	12842520	12843068	IM
chr2R	12892391	12893187	IM
chr2R	12903181	12903769	IM
chr2R	12906895	12907263	IM
chr2R	12949907	12950400	IM
chr2R	12979180	12979545	IM
chr2R	13300109	13300512	IM
chr2R	13306842	13307424	IM
chr2R	13308483	13308994	IM
chr2R	13318130	13318848	IM
chr2R	13332218	13332668	IM
chr2R	13344829	13345429	IM
chr2R	13356401	13356893	IM
chr2R	13401443	13402078	IM
chr2R	13422875	13423764	IM
chr2R	13432522	13432941	IM
chr2R	13434793	13435642	IM
chr2R	13455794	13456142	IM
chr2R	13479751	13480692	IM
chr2R	13552711	13553607	IM
chr2R	13585653	13586754	IM
chr2R	13654115	13654832	IM
chr2R	13669154	13669739	IM
chr2R	13673396	13673886	IM
chr2R	13676891	13677427	IM
chr2R	13737834	13738637	IM
chr2R	13753234	13753748	IM
chr2R	13759230	13759896	IM
chr2R	13981958	13983166	IM
chr2R	14013642	14013944	IM
chr2R	14027995	14028400	IM
chr2R	14045234	14046011	IM
chr2R	14054264	14055003	IM
chr2R	14059840	14060301	IM
chr2R	14067435	14068040	IM
chr2R	14071357	14071950	IM
chr2R	14164389	14165055	IM
chr2R	14229710	14230063	IM
chr2R	14298768	14299222	IM
chr2R	14299307	14299780	IM
chr2R	14301558	14302033	IM
chr2R	14308502	14309217	IM
chr2R	14328267	14328834	IM
chr2R	14464128	14465052	IM
chr2R	14526508	14527056	IM
chr2R	14575469	14575836	IM
chr2R	14576035	14576624	IM
chr2R	14593319	14593724	IM
chr2R	14683836	14684712	IM
chr2R	14733812	14734401	IM
chr2R	14858455	14859083	IM
chr2R	14859738	14860094	IM
chr2R	15016837	15017324	IM
chr2R	15024423	15025211	IM
chr2R	15051359	15051754	IM
chr2R	15065885	15066380	IM
chr2R	15079057	15079663	IM
chr2R	15177273	15177869	IM
chr2R	15192401	15192866	IM
chr2R	15244775	15245197	IM
chr2R	15249829	15250203	IM
chr2R	15311919	15312827	IM
chr2R	15329505	15330117	IM
chr2R	15339794	15340283	IM
chr2R	15349828	15350357	IM
chr2R	15384253	15384566	IM
chr2R	15556981	15557589	IM
chr2R	16132568	16133337	IM
chr2R	16150123	16150634	IM
chr2R	16151266	16151593	IM
chr2R	16195894	16196497	IM
chr2R	16214090	16214560	IM
chr2R	16214655	16215391	IM
chr2R	16439448	16439812	IM
chr2R	16449558	16450142	IM
chr2R	16474521	16475314	IM
chr2R	16505533	16506431	IM
chr2R	16510647	16511269	IM
chr2R	16554548	16555878	IM
chr2R	16558307	16559101	IM
chr2R	16771867	16772331	IM
chr2R	16869715	16870005	IM
chr2R	16882259	16882662	IM
chr2R	16883362	16883953	IM
chr2R	16899148	16899729	IM
chr2R	16904703	16905140	IM
chr2R	16905144	16905459	IM
chr2R	16944540	16945482	IM
chr2R	16947827	16948255	IM
chr2R	16978272	16978797	IM
chr2R	16984624	16984985	IM
chr2R	17015693	17016323	IM
chr2R	17029636	17030050	IM
chr2R	17030711	17031230	IM
chr2R	17047577	17048379	IM
chr2R	17056275	17056698	IM
chr2R	17058246	17058803	IM
chr2R	17070550	17071077	IM
chr2R	17169510	17170137	IM
chr2R	17180720	17181458	IM
chr2R	17199715	17200139	IM
chr2R	17388981	17389851	IM
chr2R	17406400	17406908	IM
chr2R	17409462	17409890	IM
chr2R	17547306	17547664	IM
chr2R	17575034	17575433	IM
chr2R	17860472	17860910	IM
chr2R	17948198	17948755	IM
chr2R	18009592	18010245	IM
chr2R	18073300	18073813	IM
chr2R	18100192	18100789	IM
chr2R	18204671	18205402	IM
chr2R	18219438	18219733	IM
chr2R	18262369	18262836	IM
chr2R	18299139	18299476	IM
chr2R	18302752	18303572	IM
chr2R	18307512	18308182	IM
chr2R	18308322	18308797	IM
chr2R	18370528	18370977	IM
chr2R	18379424	18380284	IM
chr2R	18449240	18449773	IM
chr2R	18493401	18493796	IM
chr2R	18524957	18525461	IM
chr2R	18527358	18528025	IM
chr2R	18528623	18529237	IM
chr2R	18533588	18534150	IM
chr2R	18557970	18558567	IM
chr2R	18581170	18581657	IM
chr2R	18588169	18588686	IM
chr2R	18686266	18686776	IM
chr2R	18693808	18694193	IM
chr2R	18694198	18694800	IM
chr2R	18741644	18742068	IM
chr2R	18773317	18773770	IM
chr2R	18773874	18774352	IM
chr2R	18824010	18824830	IM
chr2R	18824899	18825641	IM
chr2R	19253719	19254650	IM
chr2R	19264322	19264735	IM
chr2R	19270733	19271249	IM
chr2R	19283943	19284524	IM
chr2R	19410810	19411647	IM
chr2R	19431368	19431825	IM
chr2R	19435182	19436015	IM
chr2R	19438595	19439084	IM
chr2R	19441669	19442386	IM
chr2R	19597080	19597634	IM
chr2R	19737540	19738104	IM
chr2R	19738364	19738756	IM
chr2R	19744141	19744807	IM
chr2R	19752548	19753212	IM
chr2R	19755881	19756311	IM
chr2R	19757494	19758012	IM
chr2R	19785603	19786117	IM
chr2R	19794565	19795867	IM
chr2R	19820819	19821574	IM
chr2R	19827034	19827431	IM
chr2R	19829625	19830323	IM
chr2R	19857366	19858095	IM
chr2R	19859731	19860229	IM
chr2R	19864575	19864950	IM
chr2R	19875620	19876326	IM
chr2R	19911570	19911972	IM
chr2R	19916036	19917112	IM
chr2R	19920883	19922008	IM
chr2R	19944435	19944967	IM
chr2R	19945110	19945602	IM
chr2R	19947777	19948101	IM
chr2R	19950364	19950846	IM
chr2R	19955760	19956260	IM
chr2R	19956362	19956740	IM
chr2R	19973771	19974462	IM
chr2R	20001594	20002367	IM
chr2R	20018797	20019236	IM
chr2R	20046665	20047177	IM
chr2R	20061631	20062648	IM
chr2R	20152789	20153097	IM
chr2R	20225044	20225338	IM
chr2R	20413383	20413885	IM
chr2R	20418914	20419258	IM
chr2R	20422665	20423185	IM
chr2R	20448299	20448765	IM
chr2R	20448953	20449269	IM
chr2R	20487094	20487738	IM
chr2R	20494286	20495010	IM
chr2R	20548848	20549126	IM
chr2R	20551602	20552191	IM
chr2R	20556638	20557071	IM
chr2R	20630761	20631408	IM
chr2R	20684749	20685129	IM
chr2R	20757022	20757833	IM
chr2R	20791278	20791842	IM
chr2R	20815657	20816098	IM
chr2R	20825456	20826163	IM
chr2R	20852361	20852913	IM
chr2R	20856808	20857297	IM
chr2R	20898794	20899722	IM
chr3L	174511	174885	IM
chr3L	184173	184862	IM
chr3L	199135	199558	IM
chr3L	199570	200482	IM
chr3L	246810	247190	IM
chr3L	257869	258651	IM
chr3L	262635	263202	IM
chr3L	263607	265202	IM
chr3L	324444	324832	IM
chr3L	327832	328329	IM
chr3L	346795	347806	IM
chr3L	540463	541130	IM
chr3L	593045	593462	IM
chr3L	604708	605064	IM
chr3L	652631	653675	IM
chr3L	653693	654370	IM
chr3L	680102	680543	IM
chr3L	690392	690668	IM
chr3L	711698	712301	IM
chr3L	833166	833674	IM
chr3L	851071	851663	IM
chr3L	871624	872975	IM
chr3L	1034728	1035431	IM
chr3L	1247447	1248365	IM
chr3L	1295676	1296161	IM
chr3L	1307211	1307767	IM
chr3L	1342207	1342733	IM
chr3L	1350154	1350928	IM
chr3L	1351019	1351400	IM
chr3L	1351886	1352466	IM
chr3L	1502411	1502898	IM
chr3L	1517026	1517733	IM
chr3L	1545900	1546388	IM
chr3L	1558157	1559002	IM
chr3L	1638993	1639763	IM
chr3L	1738269	1738725	IM
chr3L	1756074	1756560	IM
chr3L	1774904	1775459	IM
chr3L	1795153	1795609	IM
chr3L	1861742	1862413	IM
chr3L	1884693	1885094	IM
chr3L	1940836	1941311	IM
chr3L	1947279	1948040	IM
chr3L	2265506	2266124	IM
chr3L	2554064	2554549	IM
chr3L	2586394	2586750	IM
chr3L	2587275	2587693	IM
chr3L	2589066	2589580	IM
chr3L	2590594	2590922	IM
chr3L	2599409	2599776	IM
chr3L	2631392	2631769	IM
chr3L	2634824	2635302	IM
chr3L	2635393	2635934	IM
chr3L	2766161	2766739	IM
chr3L	2766835	2767141	IM
chr3L	2851764	2852131	IM
chr3L	2980868	2981258	IM
chr3L	3070581	3071212	IM
chr3L	3147875	3148617	IM
chr3L	3148870	3149388	IM
chr3L	3161976	3162362	IM
chr3L	3164826	3165428	IM
chr3L	3178348	3179213	IM
chr3L	3192195	3193270	IM
chr3L	3197445	3197883	IM
chr3L	3222780	3223742	IM
chr3L	3224737	3225901	IM
chr3L	3303515	3303956	IM
chr3L	3318968	3319758	IM
chr3L	3334815	3335212	IM
chr3L	3336596	3336972	IM
chr3L	3373926	3374570	IM
chr3L	3376475	3376955	IM
chr3L	3471082	3471715	IM
chr3L	3810016	3810499	IM
chr3L	3810984	3811489	IM
chr3L	3813763	3813975	IM
chr3L	3814002	3814681	IM
chr3L	3818419	3818938	IM
chr3L	3909448	3909799	IM
chr3L	3937621	3938226	IM
chr3L	3940297	3940670	IM
chr3L	4102771	4103359	IM
chr3L	4103427	4103855	IM
chr3L	4107992	4108614	IM
chr3L	4138733	4139521	IM
chr3L	4367183	4367789	IM
chr3L	4403261	4403755	IM
chr3L	4541032	4541362	IM
chr3L	4541454	4541862	IM
chr3L	4625949	4626491	IM
chr3L	4824510	4824885	IM
chr3L	4825471	4826073	IM
chr3L	5353103	5353554	IM
chr3L	5558180	5558602	IM
chr3L	5576230	5577022	IM
chr3L	5596598	5597588	IM
chr3L	5601197	5601577	IM
chr3L	5655082	5655596	IM
chr3L	5745055	5745843	IM
chr3L	5745857	5746362	IM
chr3L	5758304	5759181	IM
chr3L	5761652	5762478	IM
chr3L	5772958	5773304	IM
chr3L	5787005	5787444	IM
chr3L	5805963	5806543	IM
chr3L	5892145	5892711	IM
chr3L	5925510	5926193	IM
chr3L	6047824	6048489	IM
chr3L	6087987	6088242	IM
chr3L	6118143	6118544	IM
chr3L	6166756	6167138	IM
chr3L	6186053	6186490	IM
chr3L	6481351	6481965	IM
chr3L	6488476	6489059	IM
chr3L	6543198	6543595	IM
chr3L	6543617	6544056	IM
chr3L	6735981	6736477	IM
chr3L	6736633	6737032	IM
chr3L	6745323	6745987	IM
chr3L	6935326	6935723	IM
chr3L	6948409	6949133	IM
chr3L	6973019	6973443	IM
chr3L	7087205	7087455	IM
chr3L	7118376	7118867	IM
chr3L	7153689	7154020	IM
chr3L	7242048	7242687	IM
chr3L	7328114	7328497	IM
chr3L	7340886	7341711	IM
chr3L	7349497	7350067	IM
chr3L	7353485	7353981	IM
chr3L	7374402	7375256	IM
chr3L	7521206	7522136	IM
chr3L	7719125	7719810	IM
chr3L	7905172	7905773	IM
chr3L	7963608	7963982	IM
chr3L	7969383	7969867	IM
chr3L	7971328	7972383	IM
chr3L	8171140	8171743	IM
chr3L	8190696	8191153	IM
chr3L	8282686	8283322	IM
chr3L	8289917	8290519	IM
chr3L	8292260	8293224	IM
chr3L	8339115	8339435	IM
chr3L	8339452	8339814	IM
chr3L	8352123	8352617	IM
chr3L	8398155	8398614	IM
chr3L	8442383	8442817	IM
chr3L	8518119	8518632	IM
chr3L	8527526	8528353	IM
chr3L	8537817	8538342	IM
chr3L	8672941	8673280	IM
chr3L	8711700	8712058	IM
chr3L	8947363	8947785	IM
chr3L	8959769	8960133	IM
chr3L	8967368	8968043	IM
chr3L	8968073	8968409	IM
chr3L	8990970	8991446	IM
chr3L	9130017	9130484	IM
chr3L	9359817	9360720	IM
chr3L	9374653	9375021	IM
chr3L	9392225	9392575	IM
chr3L	9394932	9395748	IM
chr3L	9419666	9420330	IM
chr3L	9435099	9435539	IM
chr3L	9444694	9445189	IM
chr3L	9617062	9617582	IM
chr3L	9672079	9672530	IM
chr3L	9691174	9691533	IM
chr3L	9697209	9697800	IM
chr3L	9707212	9707866	IM
chr3L	9716350	9716714	IM
chr3L	9719756	9720232	IM
chr3L	9829616	9830054	IM
chr3L	9847655	9848026	IM
chr3L	9852632	9853118	IM
chr3L	9857165	9857849	IM
chr3L	10657583	10658077	IM
chr3L	10683951	10684406	IM
chr3L	10686940	10687376	IM
chr3L	11085964	11086437	IM
chr3L	11116103	11116748	IM
chr3L	11203387	11204142	IM
chr3L	11555036	11555651	IM
chr3L	11619262	11619898	IM
chr3L	11620797	11621394	IM
chr3L	11676828	11677197	IM
chr3L	11713202	11713671	IM
chr3L	11782841	11783466	IM
chr3L	11808261	11808757	IM
chr3L	11815611	11816142	IM
chr3L	11818525	11819307	IM
chr3L	11826464	11826908	IM
chr3L	11986035	11986456	IM
chr3L	11995725	11996349	IM
chr3L	12108994	12109412	IM
chr3L	12111185	12111711	IM
chr3L	12113004	12113489	IM
chr3L	12118005	12118527	IM
chr3L	12131207	12132115	IM
chr3L	12138838	12139803	IM
chr3L	12198968	12199282	IM
chr3L	12251842	12252299	IM
chr3L	12270078	12271172	IM
chr3L	12329381	12329916	IM
chr3L	12410328	12411014	IM
chr3L	12464459	12465115	IM
chr3L	12727478	12728322	IM
chr3L	12747604	12748373	IM
chr3L	12766242	12766842	IM
chr3L	12787543	12788096	IM
chr3L	12806960	12807390	IM
chr3L	12842984	12843452	IM
chr3L	12906796	12907683	IM
chr3L	12999670	13000103	IM
chr3L	13004007	13004486	IM
chr3L	13004536	13004994	IM
chr3L	13008152	13008651	IM
chr3L	13010601	13011419	IM
chr3L	13016179	13016703	IM
chr3L	13029656	13030315	IM
chr3L	13037328	13037840	IM
chr3L	13039834	13040317	IM
chr3L	13405333	13405687	IM
chr3L	13405706	13406206	IM
chr3L	13479121	13479628	IM
chr3L	13479676	13480241	IM
chr3L	13505943	13506746	IM
chr3L	13838439	13838808	IM
chr3L	13921889	13922212	IM
chr3L	13922312	13922755	IM
chr3L	13957527	13958755	IM
chr3L	13986916	13987562	IM
chr3L	13994952	13995424	IM
chr3L	14002718	14003256	IM
chr3L	14021584	14022590	IM
chr3L	14024245	14025521	IM
chr3L	14029793	14030437	IM
chr3L	14064780	14065233	IM
chr3L	14104568	14104853	IM
chr3L	14183263	14183733	IM
chr3L	14402454	14402997	IM
chr3L	14552801	14553366	IM
chr3L	14624966	14625869	IM
chr3L	14754838	14755274	IM
chr3L	14779282	14780159	IM
chr3L	14782876	14783875	IM
chr3L	14935824	14936266	IM
chr3L	14975671	14976094	IM
chr3L	14992338	14993375	IM
chr3L	15087609	15088056	IM
chr3L	15109565	15110132	IM
chr3L	15129696	15130634	IM
chr3L	15135495	15135921	IM
chr3L	15509586	15509868	IM
chr3L	15517073	15517430	IM
chr3L	15547004	15547818	IM
chr3L	15555923	15556292	IM
chr3L	15558876	15559392	IM
chr3L	15573392	15574156	IM
chr3L	15576565	15576976	IM
chr3L	15603070	15603715	IM
chr3L	15809184	15810346	IM
chr3L	15819360	15819701	IM
chr3L	15819805	15820359	IM
chr3L	15825135	15825737	IM
chr3L	16004625	16005194	IM
chr3L	16043916	16044443	IM
chr3L	16044754	16045163	IM
chr3L	16083272	16083816	IM
chr3L	16105489	16105923	IM
chr3L	16106053	16106602	IM
chr3L	16106712	16107106	IM
chr3L	16122525	16122972	IM
chr3L	16210096	16210564	IM
chr3L	16405396	16406068	IM
chr3L	16567303	16567779	IM
chr3L	16573066	16573606	IM
chr3L	16574111	16575250	IM
chr3L	16575746	16576444	IM
chr3L	16581146	16581919	IM
chr3L	16603280	16603626	IM
chr3L	16605130	16605804	IM
chr3L	16608334	16608750	IM
chr3L	16640732	16641263	IM
chr3L	16704657	16705424	IM
chr3L	16723720	16724051	IM
chr3L	16772582	16773391	IM
chr3L	16801324	16801553	IM
chr3L	16837867	16838740	IM
chr3L	16846651	16847040	IM
chr3L	16948353	16948841	IM
chr3L	17008903	17009336	IM
chr3L	17009389	17009815	IM
chr3L	17017208	17017679	IM
chr3L	17020499	17020711	IM
chr3L	17028550	17029021	IM
chr3L	17332186	17332595	IM
chr3L	17396397	17396818	IM
chr3L	17418089	17418693	IM
chr3L	17421885	17422444	IM
chr3L	17469170	17469591	IM
chr3L	17506726	17507675	IM
chr3L	17550232	17551146	IM
chr3L	17637866	17638432	IM
chr3L	17647148	17647852	IM
chr3L	17658402	17658767	IM
chr3L	17661972	17662675	IM
chr3L	17662691	17662954	IM
chr3L	17839418	17840545	IM
chr3L	17900697	17901310	IM
chr3L	17905371	17906021	IM
chr3L	17981264	17981613	IM
chr3L	18102421	18102958	IM
chr3L	18618758	18619301	IM
chr3L	18665664	18666982	IM
chr3L	18741454	18741564	IM
chr3L	18741611	18742045	IM
chr3L	18794314	18794817	IM
chr3L	18815433	18815957	IM
chr3L	18821517	18821748	IM
chr3L	18833290	18833914	IM
chr3L	18858413	18858962	IM
chr3L	18891807	18892407	IM
chr3L	18894389	18895054	IM
chr3L	18897598	18898277	IM
chr3L	19085525	19086025	IM
chr3L	19090541	19090908	IM
chr3L	19287249	19288102	IM
chr3L	19350419	19350842	IM
chr3L	19350917	19351576	IM
chr3L	19416938	19417455	IM
chr3L	19439480	19440060	IM
chr3L	19440098	19440442	IM
chr3L	19471439	19472011	IM
chr3L	19481134	19481656	IM
chr3L	19545281	19545679	IM
chr3L	19591659	19592220	IM
chr3L	19611295	19612051	IM
chr3L	19711169	19711608	IM
chr3L	19742593	19743132	IM
chr3L	19794119	19794535	IM
chr3L	19798908	19799445	IM
chr3L	19800042	19800664	IM
chr3L	19810612	19811745	IM
chr3L	19827162	19827738	IM
chr3L	19829445	19829968	IM
chr3L	19838117	19838694	IM
chr3L	19863905	19864480	IM
chr3L	19907859	19908357	IM
chr3L	19984691	19985312	IM
chr3L	19999290	19999767	IM
chr3L	20210111	20210705	IM
chr3L	20223442	20224084	IM
chr3L	20235492	20235859	IM
chr3L	20289760	20290303	IM
chr3L	20294952	20295971	IM
chr3L	20302805	20303508	IM
chr3L	20313127	20313491	IM
chr3L	20341052	20341805	IM
chr3L	20349772	20350146	IM
chr3L	20354447	20354911	IM
chr3L	20375109	20375472	IM
chr3L	20420523	20420908	IM
chr3L	20425418	20426036	IM
chr3L	20445599	20446205	IM
chr3L	20446214	20446356	IM
chr3L	20466610	20467045	IM
chr3L	20533748	20534360	IM
chr3L	20587607	20587845	IM
chr3L	20763974	20764365	IM
chr3L	20779064	20779715	IM
chr3L	20780977	20781430	IM
chr3L	20793344	20793743	IM
chr3L	20802494	20803025	IM
chr3L	20808887	20809407	IM
chr3L	20834446	20834925	IM
chr3L	21020789	21021270	IM
chr3L	21128892	21129413	IM
chr3L	21168594	21169037	IM
chr3L	21209692	21210227	IM
chr3L	21274507	21274849	IM
chr3L	21310814	21311301	IM
chr3L	21327990	21328571	IM
chr3L	21426088	21426728	IM
chr3L	21434263	21434780	IM
chr3L	21438705	21439114	IM
chr3L	21491563	21491919	IM
chr3L	21500206	21501261	IM
chr3L	21509172	21509619	IM
chr3L	21524296	21524597	IM
chr3L	21529813	21530454	IM
chr3L	21532286	21532759	IM
chr3L	21532778	21533226	IM
chr3L	21547834	21548263	IM
chr3L	21619280	21619619	IM
chr3L	21721536	21722137	IM
chr3L	21817828	21818253	IM
chr3L	21834048	21834761	IM
chr3L	21873334	21873799	IM
chr3L	21951163	21951403	IM
chr3L	21953557	21953890	IM
chr3L	22058672	22059344	IM
chr3L	22064706	22065142	IM
chr3L	22065214	22065512	IM
chr3L	22067208	22067853	IM
chr3L	22068662	22069284	IM
chr3L	22071152	22071502	IM
chr3L	22093571	22094483	IM
chr3L	22259609	22259998	IM
chr3L	22260313	22260902	IM
chr3L	22281053	22281947	IM
chr3L	22552611	22553525	IM
chr3L	22710265	22710607	IM
chr3L	22734274	22735067	IM
chr3L	22856699	22857202	IM
chr3L	22861143	22861605	IM
chr3L	22864426	22865568	IM
chr3L	23176925	23177380	IM
chr3L	23201273	23201584	IM
chr3L	23234207	23234716	IM
chr3L	23258337	23258846	IM
chr3L	23272001	23272576	IM
chr3L	23332075	23332662	IM
chr3L	23386862	23387296	IM
chr3L	23530264	23530668	IM
chr3L	24069452	24069924	IM
chr3L	24082452	24083046	IM
chr3L	24198288	24198746	IM
chr3L	24224504	24224949	IM
chr3L	24286393	24286786	IM
chr3L	24385233	24385784	IM
chr3L	24528227	24528491	IM
chr3L	24529032	24529434	IM
chr3R	22665	23247	IM
chr3R	32242	33400	IM
chr3R	46317	46966	IM
chr3R	57846	58358	IM
chr3R	58488	58982	IM
chr3R	136508	136863	IM
chr3R	145052	145651	IM
chr3R	159396	160024	IM
chr3R	206748	207281	IM
chr3R	213264	213578	IM
chr3R	215782	216302	IM
chr3R	225459	225861	IM
chr3R	228496	229127	IM
chr3R	259307	259964	IM
chr3R	304235	304835	IM
chr3R	471177	471659	IM
chr3R	474906	475315	IM
chr3R	539596	540313	IM
chr3R	637532	638056	IM
chr3R	638763	639228	IM
chr3R	646685	647451	IM
chr3R	731590	732000	IM
chr3R	732143	732547	IM
chr3R	736109	736525	IM
chr3R	778080	778619	IM
chr3R	897937	898593	IM
chr3R	1043022	1043368	IM
chr3R	1045068	1045604	IM
chr3R	1057518	1058516	IM
chr3R	1077137	1077842	IM
chr3R	1082114	1083078	IM
chr3R	1183753	1184046	IM
chr3R	1193153	1193560	IM
chr3R	1200081	1200525	IM
chr3R	1200574	1200956	IM
chr3R	1219397	1219893	IM
chr3R	1300042	1300516	IM
chr3R	1373093	1373758	IM
chr3R	1376172	1376625	IM
chr3R	1379931	1380229	IM
chr3R	1394297	1394873	IM
chr3R	1413403	1414297	IM
chr3R	1417041	1417584	IM
chr3R	1438316	1439224	IM
chr3R	1449662	1450379	IM
chr3R	1473975	1475248	IM
chr3R	1480279	1481117	IM
chr3R	1485383	1486671	IM
chr3R	1494797	1495655	IM
chr3R	1567697	1568716	IM
chr3R	1584444	1585036	IM
chr3R	1604805	1605436	IM
chr3R	1614529	1615181	IM
chr3R	1649979	1650640	IM
chr3R	1834149	1834649	IM
chr3R	2176344	2176959	IM
chr3R	2194484	2194943	IM
chr3R	2205720	2206359	IM
chr3R	2208296	2208897	IM
chr3R	2892593	2893331	IM
chr3R	2899972	2900511	IM
chr3R	2919386	2919604	IM
chr3R	2949454	2950443	IM
chr3R	2956655	2956963	IM
chr3R	3012398	3012921	IM
chr3R	3469236	3469593	IM
chr3R	3534522	3534943	IM
chr3R	3732697	3733623	IM
chr3R	3737110	3737673	IM
chr3R	3745839	3746339	IM
chr3R	3838684	3839156	IM
chr3R	3839361	3839768	IM
chr3R	3856291	3856768	IM
chr3R	3858467	3858892	IM
chr3R	3945576	3945993	IM
chr3R	3947889	3948310	IM
chr3R	4043539	4043930	IM
chr3R	4069242	4069988	IM
chr3R	4130794	4131248	IM
chr3R	4134188	4134621	IM
chr3R	4138650	4139146	IM
chr3R	4166427	4167008	IM
chr3R	4169875	4170218	IM
chr3R	4175285	4175873	IM
chr3R	4182432	4182951	IM
chr3R	4343417	4343719	IM
chr3R	4388405	4388690	IM
chr3R	4476198	4476876	IM
chr3R	4478230	4478980	IM
chr3R	4485957	4486414	IM
chr3R	4489469	4489903	IM
chr3R	4495018	4495489	IM
chr3R	4499736	4500071	IM
chr3R	4502120	4502785	IM
chr3R	4541432	4541767	IM
chr3R	4573147	4573652	IM
chr3R	4626853	4627737	IM
chr3R	4646231	4646701	IM
chr3R	4764214	4764541	IM
chr3R	4770452	4770960	IM
chr3R	4810297	4810900	IM
chr3R	4818435	4819053	IM
chr3R	4829471	4830057	IM
chr3R	4840652	4841167	IM
chr3R	4864395	4864799	IM
chr3R	4864962	4865691	IM
chr3R	4873341	4873948	IM
chr3R	5065836	5066193	IM
chr3R	5071397	5071888	IM
chr3R	5083834	5085216	IM
chr3R	5086131	5086566	IM
chr3R	5092342	5093011	IM
chr3R	5160198	5160625	IM
chr3R	5160709	5161165	IM
chr3R	5167383	5167729	IM
chr3R	5282234	5282448	IM
chr3R	5330066	5330614	IM
chr3R	5335780	5336349	IM
chr3R	5338526	5339136	IM
chr3R	5341336	5342041	IM
chr3R	5380914	5381756	IM
chr3R	5389001	5389842	IM
chr3R	5403297	5403991	IM
chr3R	5412322	5412988	IM
chr3R	5416495	5417176	IM
chr3R	5456468	5457004	IM
chr3R	5463091	5463568	IM
chr3R	5511017	5511739	IM
chr3R	5518411	5519038	IM
chr3R	5530931	5531450	IM
chr3R	5536514	5537056	IM
chr3R	5551056	5551679	IM
chr3R	5566415	5566836	IM
chr3R	5572979	5573769	IM
chr3R	5585061	5585629	IM
chr3R	5588608	5589230	IM
chr3R	5603318	5604033	IM
chr3R	5626461	5627268	IM
chr3R	5811485	5812084	IM
chr3R	5874634	5875133	IM
chr3R	5878420	5878942	IM
chr3R	5969500	5970598	IM
chr3R	6061588	6062525	IM
chr3R	6156966	6157460	IM
chr3R	6158471	6158896	IM
chr3R	6232620	6233314	IM
chr3R	6238331	6239227	IM
chr3R	6500914	6501349	IM
chr3R	6522002	6522634	IM
chr3R	6533808	6534405	IM
chr3R	6586492	6587240	IM
chr3R	6609623	6610584	IM
chr3R	6613676	6614533	IM
chr3R	6694201	6694630	IM
chr3R	6707688	6708269	IM
chr3R	6710984	6711422	IM
chr3R	6719072	6719435	IM
chr3R	7035743	7036203	IM
chr3R	7041820	7042473	IM
chr3R	7047364	7047681	IM
chr3R	7069540	7070207	IM
chr3R	7235326	7235723	IM
chr3R	7257077	7257797	IM
chr3R	7263313	7263654	IM
chr3R	7407007	7407788	IM
chr3R	7415625	7416207	IM
chr3R	7448798	7449279	IM
chr3R	7574924	7576048	IM
chr3R	7622446	7622999	IM
chr3R	7647965	7648427	IM
chr3R	7788276	7789310	IM
chr3R	7792766	7793699	IM
chr3R	7835912	7836705	IM
chr3R	7842415	7843188	IM
chr3R	8045152	8045563	IM
chr3R	8176130	8176707	IM
chr3R	8181742	8182207	IM
chr3R	8233882	8234279	IM
chr3R	8239342	8239709	IM
chr3R	8251166	8252203	IM
chr3R	8265099	8265728	IM
chr3R	8274417	8275038	IM
chr3R	8282019	8282623	IM
chr3R	8453368	8453911	IM
chr3R	8523068	8523665	IM
chr3R	8787128	8787682	IM
chr3R	8806246	8807059	IM
chr3R	8811584	8812055	IM
chr3R	8821191	8821648	IM
chr3R	8823617	8824000	IM
chr3R	8827988	8828352	IM
chr3R	8877589	8877988	IM
chr3R	8914121	8914566	IM
chr3R	8973139	8973698	IM
chr3R	9228513	9229298	IM
chr3R	9486038	9486499	IM
chr3R	9486705	9487155	IM
chr3R	9509240	9509983	IM
chr3R	9599973	9600545	IM
chr3R	10112548	10112838	IM
chr3R	10152616	10153046	IM
chr3R	10153108	10153592	IM
chr3R	10188962	10189285	IM
chr3R	10336995	10337556	IM
chr3R	10451128	10451646	IM
chr3R	10481170	10481803	IM
chr3R	10482365	10482931	IM
chr3R	10522867	10523287	IM
chr3R	10549709	10550412	IM
chr3R	10566321	10568128	IM
chr3R	10723813	10724235	IM
chr3R	10724290	10724608	IM
chr3R	10729595	10729995	IM
chr3R	10957411	10957872	IM
chr3R	11021588	11022551	IM
chr3R	11034745	11035161	IM
chr3R	11051045	11051525	IM
chr3R	11088872	11089582	IM
chr3R	11100242	11101256	IM
chr3R	11103543	11104102	IM
chr3R	11158688	11159174	IM
chr3R	11171647	11172141	IM
chr3R	11187097	11187917	IM
chr3R	11197366	11197924	IM
chr3R	11233766	11234786	IM
chr3R	11247240	11247860	IM
chr3R	11447813	11448745	IM
chr3R	11618190	11618674	IM
chr3R	11618847	11619788	IM
chr3R	11628952	11629658	IM
chr3R	11662631	11662951	IM
chr3R	11662992	11663368	IM
chr3R	11759266	11759743	IM
chr3R	11760587	11761108	IM
chr3R	11790956	11791304	IM
chr3R	11798333	11799187	IM
chr3R	11874929	11875643	IM
chr3R	11924672	11925194	IM
chr3R	11972199	11973132	IM
chr3R	12012370	12012942	IM
chr3R	12030484	12031462	IM
chr3R	12167470	12168262	IM
chr3R	12174770	12175365	IM
chr3R	12279324	12279693	IM
chr3R	12309644	12310138	IM
chr3R	12399220	12399941	IM
chr3R	12439879	12440440	IM
chr3R	12450731	12451239	IM
chr3R	12465603	12466048	IM
chr3R	12473057	12473616	IM
chr3R	12476682	12477022	IM
chr3R	12827838	12828708	IM
chr3R	12866191	12866980	IM
chr3R	12868607	12869606	IM
chr3R	12905650	12906174	IM
chr3R	12910725	12911032	IM
chr3R	12911080	12911699	IM
chr3R	12974942	12975508	IM
chr3R	13226853	13227343	IM
chr3R	13360099	13360582	IM
chr3R	13403369	13403980	IM
chr3R	13404440	13405677	IM
chr3R	13508090	13508618	IM
chr3R	13510454	13511056	IM
chr3R	13543780	13544497	IM
chr3R	13544515	13544797	IM
chr3R	13545034	13545432	IM
chr3R	13634678	13635096	IM
chr3R	13989856	13990668	IM
chr3R	13993339	13993717	IM
chr3R	14040964	14041397	IM
chr3R	14049002	14049695	IM
chr3R	14051534	14052131	IM
chr3R	14052345	14052824	IM
chr3R	14055954	14056333	IM
chr3R	14067959	14068396	IM
chr3R	14080955	14081516	IM
chr3R	14099909	14100681	IM
chr3R	14109119	14109618	IM
chr3R	14124374	14124868	IM
chr3R	14127359	14127577	IM
chr3R	14228195	14228632	IM
chr3R	14238145	14239095	IM
chr3R	14275715	14276065	IM
chr3R	14416530	14416857	IM
chr3R	14493424	14493746	IM
chr3R	14563827	14564312	IM
chr3R	14569317	14569815	IM
chr3R	14571513	14571919	IM
chr3R	14571973	14572375	IM
chr3R	14584488	14585034	IM
chr3R	14732132	14732522	IM
chr3R	14754087	14754565	IM
chr3R	14754662	14755129	IM
chr3R	14806819	14807327	IM
chr3R	14809165	14809853	IM
chr3R	14849510	14850084	IM
chr3R	14919767	14920681	IM
chr3R	14982224	14983037	IM
chr3R	14987728	14988353	IM
chr3R	15052090	15052569	IM
chr3R	15228574	15229452	IM
chr3R	15468321	15469070	IM
chr3R	15469953	15470367	IM
chr3R	15470518	15471029	IM
chr3R	15686859	15687816	IM
chr3R	15728899	15729317	IM
chr3R	15834143	15834967	IM
chr3R	15846651	15847184	IM
chr3R	15853532	15854038	IM
chr3R	15861472	15862018	IM
chr3R	15883162	15883713	IM
chr3R	16134752	16135253	IM
chr3R	16153450	16154005	IM
chr3R	16154018	16154398	IM
chr3R	16376271	16377116	IM
chr3R	16377163	16377613	IM
chr3R	16383287	16383657	IM
chr3R	16383710	16384268	IM
chr3R	16405278	16405956	IM
chr3R	16460161	16461397	IM
chr3R	16561128	16561581	IM
chr3R	16587774	16588324	IM
chr3R	16641666	16642049	IM
chr3R	16676015	16676579	IM
chr3R	16773783	16774190	IM
chr3R	16774227	16774757	IM
chr3R	16843266	16843601	IM
chr3R	16889890	16891175	IM
chr3R	16923063	16923980	IM
chr3R	16927719	16928155	IM
chr3R	16936715	16937455	IM
chr3R	16952928	16953539	IM
chr3R	16966142	16966677	IM
chr3R	16981892	16982292	IM
chr3R	17044561	17045162	IM
chr3R	17049013	17049576	IM
chr3R	17099263	17099711	IM
chr3R	17121967	17122490	IM
chr3R	17185264	17185620	IM
chr3R	17185712	17186122	IM
chr3R	17202916	17203532	IM
chr3R	17307513	17308205	IM
chr3R	17346437	17346870	IM
chr3R	17458664	17459508	IM
chr3R	17486527	17487071	IM
chr3R	17497156	17497892	IM
chr3R	17704196	17704625	IM
chr3R	17844767	17845185	IM
chr3R	17848546	17849492	IM
chr3R	17859742	17860698	IM
chr3R	17861176	17861722	IM
chr3R	18182102	18182513	IM
chr3R	18188282	18188887	IM
chr3R	18191450	18191945	IM
chr3R	18201302	18201957	IM
chr3R	18206716	18207185	IM
chr3R	18312739	18313171	IM
chr3R	18316673	18317605	IM
chr3R	18354162	18354613	IM
chr3R	18373429	18373780	IM
chr3R	18406175	18406746	IM
chr3R	18413047	18413736	IM
chr3R	18421013	18421412	IM
chr3R	18464692	18465522	IM
chr3R	18511976	18512544	IM
chr3R	18516053	18516580	IM
chr3R	18546740	18547219	IM
chr3R	18550037	18550417	IM
chr3R	18551835	18553182	IM
chr3R	18576144	18576790	IM
chr3R	18878929	18880184	IM
chr3R	18886172	18887888	IM
chr3R	18953435	18953906	IM
chr3R	18983327	18983953	IM
chr3R	19083508	19084126	IM
chr3R	19181582	19182039	IM
chr3R	19578313	19578849	IM
chr3R	19593034	19593380	IM
chr3R	19644708	19645236	IM
chr3R	19716584	19717100	IM
chr3R	19748536	19749114	IM
chr3R	19753103	19753642	IM
chr3R	19759132	19759832	IM
chr3R	19783679	19784485	IM
chr3R	19812068	19812634	IM
chr3R	19818368	19819074	IM
chr3R	19863153	19864195	IM
chr3R	19883707	19884228	IM
chr3R	19986934	19987468	IM
chr3R	19989028	19989417	IM
chr3R	19994979	19995575	IM
chr3R	20019353	20019796	IM
chr3R	20047356	20048030	IM
chr3R	20052427	20052956	IM
chr3R	20055311	20056659	IM
chr3R	20078087	20078668	IM
chr3R	20096827	20097345	IM
chr3R	20115599	20116169	IM
chr3R	20143817	20144401	IM
chr3R	20144441	20144957	IM
chr3R	20146156	20146598	IM
chr3R	20185723	20186088	IM
chr3R	20343675	20344301	IM
chr3R	20355860	20356568	IM
chr3R	20369424	20369851	IM
chr3R	20411025	20411585	IM
chr3R	20480493	20481152	IM
chr3R	20487220	20487903	IM
chr3R	20545043	20545515	IM
chr3R	20579175	20579804	IM
chr3R	20630574	20631194	IM
chr3R	20639508	20640059	IM
chr3R	20642374	20642941	IM
chr3R	20643032	20643420	IM
chr3R	20676168	20676632	IM
chr3R	20701744	20702623	IM
chr3R	20743288	20744040	IM
chr3R	20763754	20764156	IM
chr3R	20770225	20771084	IM
chr3R	20850505	20851020	IM
chr3R	20864682	20865388	IM
chr3R	20873202	20873678	IM
chr3R	20875541	20876165	IM
chr3R	20895112	20895735	IM
chr3R	20900333	20900791	IM
chr3R	20948243	20949417	IM
chr3R	20952876	20953589	IM
chr3R	21040691	21041132	IM
chr3R	21047136	21047631	IM
chr3R	21070660	21071006	IM
chr3R	21074830	21075302	IM
chr3R	21084172	21084912	IM
chr3R	21091050	21091875	IM
chr3R	21298541	21299101	IM
chr3R	21302362	21302943	IM
chr3R	21308102	21309045	IM
chr3R	21316377	21316780	IM
chr3R	21320779	21321130	IM
chr3R	21321540	21321800	IM
chr3R	21450122	21450669	IM
chr3R	21452794	21453097	IM
chr3R	21472506	21473092	IM
chr3R	21487311	21487710	IM
chr3R	21510571	21510991	IM
chr3R	21512617	21513019	IM
chr3R	21706967	21707441	IM
chr3R	21713979	21714510	IM
chr3R	21808481	21808893	IM
chr3R	21867296	21867743	IM
chr3R	21884914	21885377	IM
chr3R	22266086	22266558	IM
chr3R	22550642	22551229	IM
chr3R	22692230	22692926	IM
chr3R	22701177	22702547	IM
chr3R	22707088	22707534	IM
chr3R	22937954	22938508	IM
chr3R	22942143	22942587	IM
chr3R	23064569	23065123	IM
chr3R	23088973	23089515	IM
chr3R	23109388	23109750	IM
chr3R	23113985	23114760	IM
chr3R	23432931	23433277	IM
chr3R	23433437	23433708	IM
chr3R	23755307	23755641	IM
chr3R	23763330	23763736	IM
chr3R	24161718	24162420	IM
chr3R	24165935	24166364	IM
chr3R	24425838	24426370	IM
chr3R	24460626	24461164	IM
chr3R	24637610	24638064	IM
chr3R	24657568	24657946	IM
chr3R	24670252	24671153	IM
chr3R	24713450	24714001	IM
chr3R	24852654	24853225	IM
chr3R	24864545	24865321	IM
chr3R	24881340	24881897	IM
chr3R	24888364	24889942	IM
chr3R	24941940	24942389	IM
chr3R	24973799	24974208	IM
chr3R	24978858	24979515	IM
chr3R	25040520	25041054	IM
chr3R	25045630	25046168	IM
chr3R	25048884	25049459	IM
chr3R	25054684	25055256	IM
chr3R	25145721	25146017	IM
chr3R	25328986	25329571	IM
chr3R	25417290	25418013	IM
chr3R	25500933	25501600	IM
chr3R	25550411	25550904	IM
chr3R	25597684	25598160	IM
chr3R	25628508	25629014	IM
chr3R	25632261	25632739	IM
chr3R	25660508	25661410	IM
chr3R	25694512	25695312	IM
chr3R	25702617	25703004	IM
chr3R	25820747	25821222	IM
chr3R	25823167	25823953	IM
chr3R	25830155	25830846	IM
chr3R	25840749	25841400	IM
chr3R	25847659	25848811	IM
chr3R	25862350	25862777	IM
chr3R	25865042	25865869	IM
chr3R	25868866	25869308	IM
chr3R	25871585	25872447	IM
chr3R	25878242	25878588	IM
chr3R	26034500	26035264	IM
chr3R	26249397	26249930	IM
chr3R	26250689	26251064	IM
chr3R	26284729	26285282	IM
chr3R	26427118	26427880	IM
chr3R	26620617	26621069	IM
chr3R	26631995	26632625	IM
chr3R	26632719	26633162	IM
chr3R	26714562	26715131	IM
chr3R	26772044	26772427	IM
chr3R	27038888	27039418	IM
chr3R	27041420	27041870	IM
chr3R	27045206	27045679	IM
chr3R	27078125	27078666	IM
chr3R	27080505	27080976	IM
chr3R	27221089	27221625	IM
chr3R	27397506	27398130	IM
chr3R	27406354	27406895	IM
chr3R	27421911	27422408	IM
chr3R	27435397	27435865	IM
chr3R	27494784	27495448	IM
chr3R	27573018	27573659	IM
chr3R	27597782	27598271	IM
chr3R	27602167	27602519	IM
chr3R	27619420	27620004	IM
chr3R	27811074	27811815	IM
chr3R	27872383	27872721	IM
chr3R	27877566	27877921	IM
chr3R	27894079	27894562	IM
chr4	64215	64678	IM
chr4	89658	90159	IM
chr4	199866	200270	IM
chr4	226451	226821	IM
chr4	230712	231001	IM
chr4	380409	380736	IM
chr4	479037	479467	IM
chr4	507142	507525	IM
chr4	680956	681531	IM
chr4	683434	684037	IM
chr4	691503	691989	IM
chr4	717259	717782	IM
chr4	887531	887900	IM
chr4	951256	951470	IM
chr4	1047446	1047966	IM
chr4	1051316	1051697	IM
chr4	1052123	1052717	IM
chr4	1053511	1053882	IM
chr4	1071931	1072241	IM
chr4	1105338	1105768	IM
chr4	1203452	1203758	IM
chr4	1275935	1276519	IM
chrX	23542	24086	IM
chrX	38388	38742	IM
chrX	139650	140164	IM
chrX	173294	173816	IM
chrX	323261	324215	IM
chrX	370391	370769	IM
chrX	381426	381827	IM
chrX	511369	511906	IM
chrX	517339	517732	IM
chrX	518999	519463	IM
chrX	519469	519808	IM
chrX	523207	523948	IM
chrX	529321	530176	IM
chrX	541098	541543	IM
chrX	549745	550588	IM
chrX	652817	653270	IM
chrX	663792	664263	IM
chrX	690359	690764	IM
chrX	695366	696031	IM
chrX	821475	821854	IM
chrX	828886	829634	IM
chrX	920616	920939	IM
chrX	926972	927638	IM
chrX	1108954	1109512	IM
chrX	1130501	1130922	IM
chrX	1133725	1134434	IM
chrX	1235950	1236565	IM
chrX	1247759	1248305	IM
chrX	1264251	1264920	IM
chrX	1348850	1349215	IM
chrX	1358009	1358422	IM
chrX	1370849	1371323	IM
chrX	1406606	1407339	IM
chrX	1558766	1559303	IM
chrX	1563095	1563799	IM
chrX	1589660	1590139	IM
chrX	1666638	1667177	IM
chrX	1667480	1668020	IM
chrX	1762576	1763169	IM
chrX	1771100	1771616	IM
chrX	1773603	1774683	IM
chrX	1783924	1784536	IM
chrX	1801724	1802522	IM
chrX	1903121	1903494	IM
chrX	1906051	1906492	IM
chrX	1935258	1935789	IM
chrX	1958895	1959723	IM
chrX	2039068	2039606	IM
chrX	2039802	2040584	IM
chrX	2043475	2043938	IM
chrX	2052308	2053389	IM
chrX	2066277	2066823	IM
chrX	2078431	2078948	IM
chrX	2116558	2117012	IM
chrX	2119144	2119523	IM
chrX	2135944	2136488	IM
chrX	2143768	2144163	IM
chrX	2164478	2165172	IM
chrX	2168797	2169303	IM
chrX	2337801	2338246	IM
chrX	2341626	2342311	IM
chrX	2497903	2498461	IM
chrX	2513570	2514008	IM
chrX	2591947	2592987	IM
chrX	2607719	2608196	IM
chrX	2614110	2614664	IM
chrX	2621441	2622036	IM
chrX	2689973	2690796	IM
chrX	2843082	2843652	IM
chrX	3347118	3347422	IM
chrX	3379181	3379918	IM
chrX	3467493	3467971	IM
chrX	3565342	3565869	IM
chrX	3682542	3682752	IM
chrX	3683793	3684266	IM
chrX	3692884	3693326	IM
chrX	3705286	3705802	IM
chrX	3830024	3830617	IM
chrX	3839039	3839425	IM
chrX	3842886	3843486	IM
chrX	3859108	3859550	IM
chrX	3994784	3995361	IM
chrX	3999788	4000346	IM
chrX	4007890	4008464	IM
chrX	4010760	4011169	IM
chrX	4025053	4025437	IM
chrX	4146312	4146577	IM
chrX	4213244	4213719	IM
chrX	4216029	4216778	IM
chrX	4260149	4260703	IM
chrX	4434439	4435214	IM
chrX	4529829	4530335	IM
chrX	4543551	4544221	IM
chrX	4578373	4579130	IM
chrX	4580695	4581123	IM
chrX	4581756	4582294	IM
chrX	4593509	4593716	IM
chrX	4802913	4803252	IM
chrX	4812677	4813123	IM
chrX	4825122	4825543	IM
chrX	4829994	4830513	IM
chrX	4831969	4832295	IM
chrX	4849949	4850437	IM
chrX	4978548	4979133	IM
chrX	4979491	4979968	IM
chrX	5202775	5203553	IM
chrX	5216433	5216982	IM
chrX	5223044	5223704	IM
chrX	5223739	5224156	IM
chrX	5226326	5226699	IM
chrX	5314530	5315235	IM
chrX	5516245	5516917	IM
chrX	5559677	5560411	IM
chrX	5565602	5566029	IM
chrX	5566229	5566774	IM
chrX	5583226	5584268	IM
chrX	5589900	5590284	IM
chrX	5609437	5609896	IM
chrX	5631724	5632400	IM
chrX	5648854	5649338	IM
chrX	5658090	5658397	IM
chrX	5767099	5767534	IM
chrX	5770616	5771019	IM
chrX	5773628	5774048	IM
chrX	5835872	5836267	IM
chrX	5836300	5836908	IM
chrX	5839396	5839969	IM
chrX	5859649	5860462	IM
chrX	5930900	5932198	IM
chrX	5984136	5984519	IM
chrX	6149293	6150113	IM
chrX	6154849	6155398	IM
chrX	6181842	6182396	IM
chrX	6195130	6195478	IM
chrX	6240781	6241326	IM
chrX	6266853	6267382	IM
chrX	6484553	6485202	IM
chrX	6548491	6548954	IM
chrX	6567717	6568137	IM
chrX	6571978	6572702	IM
chrX	6581319	6581644	IM
[truncated: 3,755 more rows]

## Sheet: CP190
chrom	start	end	class
chr2L	66697	67097	IM
chr2L	72078	73920	IM
chr2L	102083	102597	IM
chr2L	106274	106866	IM
chr2L	107725	108395	IM
chr2L	109048	109600	IM
chr2L	120387	121174	IM
chr2L	122173	122649	IM
chr2L	128525	129566	IM
chr2L	143079	143681	IM
chr2L	158643	159323	IM
chr2L	160344	162297	IM
chr2L	182517	183063	IM
chr2L	207078	207879	IM
chr2L	224137	224725	IM
chr2L	247300	247887	IM
chr2L	249103	249580	IM
chr2L	250656	251382	IM
chr2L	251905	252475	IM
chr2L	277017	277647	IM
chr2L	282905	283486	IM
chr2L	297682	298218	IM
chr2L	305365	306119	IM
chr2L	347857	348417	IM
chr2L	354715	355423	IM
chr2L	357555	358176	IM
chr2L	395289	395910	IM
chr2L	403490	404176	IM
chr2L	414515	415480	IM
chr2L	420970	421645	IM
chr2L	452682	453411	IM
chr2L	484371	485076	IM
chr2L	485295	486155	IM
chr2L	489821	491078	IM
chr2L	519164	519828	IM
chr2L	522998	524045	IM
chr2L	524346	525295	IM
chr2L	526410	527092	IM
chr2L	539978	540309	IM
chr2L	540341	541398	IM
chr2L	541722	542694	IM
chr2L	543142	543480	IM
chr2L	543730	545706	IM
chr2L	552199	553015	IM
chr2L	559270	560574	IM
chr2L	567797	568955	IM
chr2L	573959	574356	IM
chr2L	602408	602868	IM
chr2L	739462	740702	IM
chr2L	747870	748577	IM
chr2L	811476	811991	IM
chr2L	819717	819826	IM
chr2L	819841	822174	IM
chr2L	825437	826202	IM
chr2L	833150	833601	IM
chr2L	850578	851230	IM
chr2L	853456	854575	IM
chr2L	855101	855812	IM
chr2L	869218	869955	IM
chr2L	870827	872056	IM
chr2L	874122	874623	IM
chr2L	884291	885470	IM
chr2L	1006360	1006883	IM
chr2L	1047388	1048140	IM
chr2L	1049006	1049811	IM
chr2L	1076961	1078375	IM
chr2L	1107694	1109214	IM
chr2L	1118709	1120122	IM
chr2L	1128640	1129118	IM
chr2L	1129145	1130040	IM
chr2L	1142481	1143682	IM
chr2L	1147644	1148165	IM
chr2L	1150340	1151042	IM
chr2L	1158659	1159115	IM
chr2L	1163465	1164139	IM
chr2L	1169506	1170456	IM
chr2L	1183539	1184228	IM
chr2L	1184736	1185675	IM
chr2L	1362294	1362784	IM
chr2L	1420231	1420833	IM
chr2L	1504208	1504766	IM
chr2L	1613926	1614505	IM
chr2L	1644423	1644845	IM
chr2L	1657012	1657529	IM
chr2L	1679024	1679469	IM
chr2L	1685976	1686436	IM
chr2L	1715592	1716188	IM
chr2L	1805529	1806458	IM
chr2L	1884333	1885041	IM
chr2L	1909644	1910173	IM
chr2L	1938060	1938390	IM
chr2L	1972663	1973043	IM
chr2L	1987298	1987968	IM
chr2L	2009495	2010082	IM
chr2L	2037434	2037903	IM
chr2L	2129990	2130560	IM
chr2L	2192156	2192719	IM
chr2L	2193259	2193969	IM
chr2L	2196324	2197405	IM
chr2L	2197505	2197942	IM
chr2L	2200188	2200676	IM
chr2L	2203198	2203668	IM
chr2L	2374431	2374936	IM
chr2L	2376176	2376576	IM
chr2L	2492776	2493287	IM
chr2L	2585196	2585664	IM
chr2L	2700170	2700650	IM
chr2L	2752087	2752641	IM
chr2L	2804542	2805108	IM
chr2L	2855253	2855850	IM
chr2L	2855915	2856515	IM
chr2L	2885682	2886320	IM
chr2L	3046524	3046840	IM
chr2L	3056266	3056800	IM
chr2L	3058923	3059475	IM
chr2L	3108142	3108589	IM
chr2L	3131579	3132184	IM
chr2L	3159353	3159745	IM
chr2L	3163455	3163805	IM
chr2L	3172980	3173265	IM
chr2L	3202798	3203174	IM
chr2L	3469739	3470314	IM
chr2L	3472213	3472760	IM
chr2L	3657196	3657819	IM
chr2L	3748655	3749192	IM
chr2L	3786029	3786608	IM
chr2L	3813177	3813593	IM
chr2L	3872173	3872792	IM
chr2L	4331700	4332238	IM
chr2L	4333078	4333600	IM
chr2L	4333650	4334163	IM
chr2L	4345760	4346078	IM
chr2L	4418052	4418411	IM
chr2L	4454023	4454808	IM
chr2L	4660875	4661311	IM
chr2L	4725953	4726409	IM
chr2L	4810104	4810520	IM
chr2L	4811320	4812151	IM
chr2L	4887576	4887973	IM
chr2L	4891647	4892369	IM
chr2L	4949429	4950169	IM
chr2L	4997704	4998222	IM
chr2L	5001195	5001724	IM
chr2L	5009439	5010162	IM
chr2L	5036000	5036476	IM
chr2L	5070829	5071225	IM
chr2L	5096188	5096651	IM
chr2L	5278265	5278679	IM
chr2L	5306580	5307140	IM
chr2L	5365775	5366235	IM
chr2L	5624006	5624475	IM
chr2L	5723928	5724251	IM
chr2L	5724518	5724979	IM
chr2L	5771047	5771516	IM
chr2L	5800000	5800463	IM
chr2L	5906945	5907373	IM
chr2L	5943485	5944327	IM
chr2L	5961223	5961954	IM
chr2L	5978365	5979025	IM
chr2L	5985995	5986736	IM
chr2L	5999051	5999779	IM
chr2L	6012631	6013021	IM
chr2L	6013084	6013538	IM
chr2L	6024200	6024831	IM
chr2L	6037493	6038014	IM
chr2L	6045659	6046315	IM
chr2L	6065731	6066131	IM
chr2L	6068927	6069437	IM
chr2L	6083149	6083613	IM
chr2L	6085564	6085995	IM
chr2L	6088190	6088906	IM
chr2L	6098734	6099398	IM
chr2L	6100053	6100628	IM
chr2L	6124648	6125227	IM
chr2L	6127427	6127801	IM
chr2L	6323468	6324089	IM
chr2L	6338282	6338557	IM
chr2L	6338571	6339106	IM
chr2L	6356857	6357466	IM
chr2L	6366983	6367321	IM
chr2L	6410982	6411643	IM
chr2L	6423124	6423544	IM
chr2L	6424149	6424623	IM
chr2L	6455103	6455500	IM
chr2L	6455747	6456328	IM
chr2L	6465456	6465960	IM
chr2L	6467445	6467958	IM
chr2L	6473264	6474025	IM
chr2L	6480279	6481205	IM
chr2L	6481280	6481780	IM
chr2L	6494281	6494783	IM
chr2L	6498264	6499052	IM
chr2L	6526893	6527466	IM
chr2L	6557303	6557768	IM
chr2L	6562048	6562518	IM
chr2L	6610672	6611284	IM
chr2L	6612256	6613198	IM
chr2L	6622625	6622952	IM
chr2L	6655984	6656510	IM
chr2L	6684491	6685005	IM
chr2L	6786532	6788036	IM
chr2L	6797314	6797940	IM
chr2L	6851855	6852436	IM
chr2L	6913868	6914377	IM
chr2L	6918505	6918926	IM
chr2L	6919106	6919637	IM
chr2L	6920959	6921472	IM
chr2L	6967401	6967839	IM
chr2L	6971579	6972029	IM
chr2L	7032280	7032959	IM
chr2L	7042138	7042585	IM
chr2L	7084538	7084879	IM
chr2L	7133868	7134420	IM
chr2L	7157529	7157980	IM
chr2L	7188687	7189101	IM
chr2L	7203965	7204576	IM
chr2L	7257991	7258424	IM
chr2L	7281303	7281994	IM
chr2L	7387999	7388432	IM
chr2L	7398441	7398990	IM
chr2L	7423357	7424108	IM
chr2L	7436720	7437578	IM
chr2L	7451972	7452451	IM
chr2L	7496076	7496560	IM
chr2L	7534855	7535471	IM
chr2L	7641446	7642143	IM
chr2L	7653862	7654385	IM
chr2L	7678313	7678721	IM
chr2L	7790302	7790724	IM
chr2L	7795762	7796132	IM
chr2L	7799803	7800419	IM
chr2L	7811243	7811691	IM
chr2L	7826928	7827417	IM
chr2L	7827514	7828712	IM
chr2L	7856282	7856685	IM
chr2L	7872489	7872986	IM
chr2L	7885144	7885784	IM
chr2L	7885884	7886513	IM
chr2L	7890673	7891068	IM
chr2L	7914950	7915495	IM
chr2L	7959165	7959581	IM
chr2L	7998636	7999254	IM
chr2L	8029310	8029951	IM
chr2L	8030735	8031252	IM
chr2L	8042497	8043063	IM
chr2L	8082700	8083155	IM
chr2L	8083184	8084038	IM
chr2L	8239585	8240418	IM
chr2L	8292101	8292594	IM
chr2L	8300353	8300753	IM
chr2L	8302739	8303092	IM
chr2L	8320154	8320638	IM
chr2L	8334609	8335222	IM
chr2L	8366124	8366677	IM
chr2L	8403374	8403809	IM
chr2L	8416389	8416735	IM
chr2L	8419437	8420013	IM
chr2L	8461963	8462475	IM
chr2L	8477937	8478393	IM
chr2L	8511644	8512089	IM
chr2L	8534346	8534860	IM
chr2L	8541517	8541845	IM
chr2L	8588372	8588765	IM
chr2L	8619680	8620125	IM
chr2L	8709355	8709793	IM
chr2L	8735631	8736020	IM
chr2L	8740857	8741272	IM
chr2L	8825128	8825787	IM
chr2L	8888461	8889304	IM
chr2L	8952663	8953073	IM
chr2L	9176081	9176475	IM
chr2L	9203376	9203790	IM
chr2L	9256379	9257283	IM
chr2L	9330555	9330971	IM
chr2L	9386172	9386676	IM
chr2L	9520708	9521247	IM
chr2L	9567419	9567887	IM
chr2L	9568212	9568659	IM
chr2L	9576576	9576947	IM
chr2L	9699096	9699472	IM
chr2L	9758776	9759237	IM
chr2L	9782100	9782659	IM
chr2L	9887861	9888355	IM
chr2L	9897296	9897674	IM
chr2L	9960865	9961397	IM
chr2L	10056747	10057255	IM
chr2L	10143103	10143962	IM
chr2L	10156377	10156841	IM
chr2L	10200856	10201327	IM
chr2L	10246716	10247218	IM
chr2L	10396187	10396411	IM
chr2L	10413755	10414151	IM
chr2L	10506529	10507152	IM
chr2L	10516393	10517546	IM
chr2L	10654572	10655009	IM
chr2L	10743643	10744133	IM
chr2L	10866036	10866460	IM
chr2L	10986016	10986410	IM
chr2L	10989192	10989574	IM
chr2L	11044998	11045473	IM
chr2L	11172043	11172319	IM
chr2L	11268727	11269329	IM
chr2L	11473919	11474355	IM
chr2L	11474915	11475442	IM
chr2L	11498848	11499275	IM
chr2L	11516530	11517502	IM
chr2L	11720509	11720972	IM
chr2L	11807825	11808281	IM
chr2L	11808709	11809577	IM
chr2L	11816325	11816794	IM
chr2L	11829206	11829687	IM
chr2L	11904164	11904566	IM
chr2L	12002956	12004634	IM
chr2L	12005556	12006064	IM
chr2L	12006894	12007930	IM
chr2L	12010078	12011206	IM
chr2L	12011381	12011853	IM
chr2L	12012027	12012675	IM
chr2L	12045698	12046147	IM
chr2L	12056030	12056525	IM
chr2L	12207480	12208125	IM
chr2L	12424532	12425065	IM
chr2L	12455078	12455383	IM
chr2L	12457115	12457800	IM
chr2L	12461179	12461478	IM
chr2L	12514048	12514440	IM
chr2L	12520167	12520718	IM
chr2L	12529488	12530045	IM
chr2L	12546061	12546985	IM
chr2L	12692712	12693093	IM
chr2L	12719523	12720134	IM
chr2L	12769003	12769415	IM
chr2L	12933898	12934370	IM
chr2L	12940760	12941471	IM
chr2L	12973983	12974969	IM
chr2L	12987047	12987602	IM
chr2L	13059941	13060722	IM
chr2L	13165372	13165848	IM
chr2L	13182315	13182818	IM
chr2L	13203625	13204032	IM
chr2L	13211923	13212253	IM
chr2L	13215472	13216072	IM
chr2L	13244342	13244835	IM
chr2L	13332814	13333114	IM
chr2L	13374017	13374424	IM
chr2L	13445334	13445838	IM
chr2L	13500430	13500929	IM
chr2L	13548967	13549610	IM
chr2L	13549976	13550432	IM
chr2L	13572415	13572827	IM
chr2L	13614791	13615221	IM
chr2L	13780522	13780920	IM
chr2L	13793398	13793817	IM
chr2L	13829522	13829927	IM
chr2L	13878729	13879248	IM
chr2L	13904195	13904853	IM
chr2L	14010396	14010738	IM
chr2L	14011105	14011880	IM
chr2L	14021552	14022140	IM
chr2L	14023803	14024999	IM
chr2L	14094644	14095023	IM
chr2L	14160692	14161343	IM
chr2L	14197039	14197666	IM
chr2L	14234570	14234926	IM
chr2L	14287944	14288363	IM
chr2L	14348495	14348964	IM
chr2L	14354764	14355721	IM
chr2L	14490473	14491002	IM
chr2L	14588917	14589249	IM
chr2L	14598566	14599025	IM
chr2L	14599244	14599772	IM
chr2L	14689137	14689698	IM
chr2L	14706006	14706809	IM
chr2L	14851591	14852018	IM
chr2L	14972850	14973361	IM
chr2L	15005239	15006003	IM
chr2L	15039341	15039751	IM
chr2L	15057683	15058132	IM
chr2L	15060495	15061116	IM
chr2L	15067765	15068285	IM
chr2L	15113192	15113718	IM
chr2L	15264555	15265036	IM
chr2L	15274822	15275282	IM
chr2L	15446097	15446549	IM
chr2L	15498828	15499573	IM
chr2L	15500099	15500527	IM
chr2L	15504622	15505039	IM
chr2L	15643571	15644200	IM
chr2L	15746485	15747067	IM
chr2L	15747893	15748424	IM
chr2L	15750786	15751332	IM
chr2L	15826876	15827368	IM
chr2L	15913273	15913884	IM
chr2L	16257309	16257752	IM
chr2L	16268017	16268418	IM
chr2L	16269229	16269983	IM
chr2L	16271272	16271863	IM
chr2L	16284615	16285208	IM
chr2L	16286502	16287091	IM
chr2L	16287191	16288485	IM
chr2L	16350046	16350485	IM
chr2L	16352416	16352769	IM
chr2L	16422604	16423165	IM
chr2L	16485903	16486146	IM
chr2L	16487516	16487981	IM
chr2L	16491152	16491677	IM
chr2L	16507720	16507991	IM
chr2L	16521313	16521920	IM
chr2L	16525909	16526413	IM
chr2L	16530042	16530442	IM
chr2L	16532698	16533151	IM
chr2L	16656594	16656899	IM
chr2L	16703088	16703412	IM
chr2L	16787494	16787968	IM
chr2L	16801603	16802260	IM
chr2L	16815833	16816454	IM
chr2L	16879169	16879691	IM
chr2L	16886377	16886870	IM
chr2L	16887720	16888186	IM
chr2L	16888326	16888681	IM
chr2L	17260560	17261019	IM
chr2L	17383857	17384335	IM
chr2L	17500959	17501457	IM
chr2L	17589721	17590426	IM
chr2L	17715669	17716241	IM
chr2L	17734489	17735083	IM
chr2L	17784539	17785197	IM
chr2L	17963127	17963626	IM
chr2L	18152110	18152811	IM
chr2L	18319773	18320294	IM
chr2L	18441096	18441770	IM
chr2L	18448686	18449096	IM
chr2L	18563137	18563520	IM
chr2L	18576184	18576535	IM
chr2L	18590714	18591162	IM
chr2L	18617085	18617524	IM
chr2L	18665807	18666404	IM
chr2L	18688584	18689123	IM
chr2L	18707981	18708595	IM
chr2L	18776470	18776902	IM
chr2L	18795812	18796853	IM
chr2L	18839233	18840087	IM
chr2L	18858991	18859497	IM
chr2L	18936160	18936498	IM
chr2L	18944540	18945087	IM
chr2L	18981856	18982306	IM
chr2L	19003102	19003651	IM
chr2L	19008991	19009732	IM
chr2L	19134865	19135430	IM
chr2L	19157878	19158849	IM
chr2L	19165771	19166416	IM
chr2L	19190063	19190568	IM
chr2L	19393633	19394083	IM
chr2L	19398849	19399213	IM
chr2L	19425843	19426950	IM
chr2L	19430316	19430901	IM
chr2L	19453257	19453729	IM
chr2L	19508286	19509123	IM
chr2L	19571863	19572244	IM
chr2L	19572407	19572862	IM
chr2L	19575114	19575795	IM
chr2L	19575832	19576406	IM
chr2L	19583764	19584320	IM
chr2L	19620028	19620859	IM
chr2L	19735743	19736317	IM
chr2L	19756707	19757124	IM
chr2L	19791530	19791987	IM
chr2L	19817057	19817593	IM
chr2L	19865419	19866140	IM
chr2L	19887431	19887935	IM
chr2L	19915125	19915624	IM
chr2L	20104482	20105049	IM
chr2L	20106451	20107024	IM
chr2L	20120265	20120759	IM
chr2L	20120823	20121585	IM
chr2L	20148354	20148788	IM
chr2L	20264758	20265569	IM
chr2L	20281327	20282509	IM
chr2L	20282957	20283489	IM
chr2L	20287172	20287746	IM
chr2L	20290602	20291274	IM
chr2L	20293886	20294298	IM
chr2L	20303217	20303639	IM
chr2L	20309928	20310997	IM
chr2L	20311042	20311502	IM
chr2L	20414744	20415341	IM
chr2L	20428693	20429299	IM
chr2L	20450043	20450412	IM
chr2L	20459025	20459576	IM
chr2L	20464291	20464885	IM
chr2L	20583269	20583730	IM
chr2L	20757967	20758369	IM
chr2L	20787195	20788038	IM
chr2L	20797496	20797947	IM
chr2L	20822632	20823231	IM
chr2L	20823485	20824166	IM
chr2L	20858392	20858861	IM
chr2L	20895434	20896771	IM
chr2L	20918737	20919176	IM
chr2L	20922735	20923241	IM
chr2L	20935995	20936465	IM
chr2L	21051812	21052255	IM
chr2L	21052434	21052681	IM
chr2L	21077826	21078430	IM
chr2L	21142928	21143472	IM
chr2L	21214953	21215598	IM
chr2L	21218383	21218937	IM
chr2L	21236916	21237485	IM
chr2L	21250581	21251215	IM
chr2L	21309215	21310257	IM
chr2L	21343992	21344619	IM
chr2L	21347606	21348011	IM
chr2L	21354562	21355080	IM
chr2L	21379730	21380332	IM
chr2L	21397040	21398095	IM
chr2L	21629126	21630109	IM
chr2L	21677571	21678038	IM
chr2L	21678178	21678717	IM
chr2L	21681550	21682375	IM
chr2L	21683218	21683504	IM
chr2L	21683548	21684326	IM
chr2L	21757151	21757761	IM
chr2L	21828472	21829145	IM
chr2L	22024227	22024833	IM
chr2L	22179386	22180244	IM
chr2L	22260923	22261518	IM
chr2L	22353942	22354576	IM
chr2L	22466964	22467475	IM
chr2R	71192	71859	IM
chr2R	159241	159647	IM
chr2R	207279	207683	IM
chr2R	755676	756420	IM
chr2R	1264800	1265287	IM
chr2R	1424838	1425317	IM
chr2R	1564417	1564805	IM
chr2R	1580503	1581303	IM
chr2R	1614265	1614740	IM
chr2R	1670117	1670473	IM
chr2R	1761317	1761777	IM
chr2R	1903252	1903679	IM
chr2R	1904358	1904807	IM
chr2R	1923650	1924236	IM
chr2R	1925002	1925690	IM
chr2R	2002882	2003308	IM
chr2R	2019278	2019783	IM
chr2R	2029833	2030256	IM
chr2R	2032905	2033374	IM
chr2R	2038493	2039104	IM
chr2R	2056873	2057215	IM
chr2R	2058850	2059373	IM
chr2R	2101366	2102019	IM
chr2R	2123342	2123857	IM
chr2R	2129141	2129685	IM
chr2R	2133886	2134370	IM
chr2R	2301615	2302238	IM
chr2R	2347134	2347780	IM
chr2R	2357444	2358228	IM
chr2R	2519795	2520373	IM
chr2R	2532406	2533014	IM
chr2R	2543403	2544057	IM
chr2R	2549140	2550034	IM
chr2R	2550181	2550938	IM
chr2R	2551039	2551607	IM
chr2R	2583926	2584519	IM
chr2R	2595135	2595712	IM
chr2R	2603159	2603733	IM
chr2R	2636650	2636988	IM
chr2R	2646206	2646709	IM
chr2R	2759444	2759869	IM
chr2R	2760011	2760421	IM
chr2R	2810463	2811262	IM
chr2R	2858886	2859334	IM
chr2R	2872935	2873362	IM
chr2R	2880068	2880653	IM
chr2R	2899406	2899959	IM
chr2R	2958017	2958721	IM
chr2R	2985687	2986168	IM
chr2R	3027044	3027540	IM
chr2R	3074098	3074839	IM
chr2R	3119970	3120550	IM
chr2R	3133073	3133672	IM
chr2R	3165355	3165926	IM
chr2R	3165955	3166417	IM
chr2R	3188109	3188466	IM
chr2R	3204958	3205382	IM
chr2R	3239725	3240344	IM
chr2R	3269078	3269571	IM
chr2R	3274583	3275167	IM
chr2R	3295080	3295491	IM
chr2R	3325402	3325976	IM
chr2R	3341291	3341829	IM
chr2R	3354004	3354471	IM
chr2R	3418186	3418760	IM
chr2R	3420421	3421344	IM
chr2R	3454018	3454620	IM
chr2R	3477395	3477960	IM
chr2R	3501438	3502168	IM
chr2R	3508246	3508696	IM
chr2R	3519846	3520503	IM
chr2R	3522577	3523267	IM
chr2R	3541208	3541600	IM
chr2R	3563637	3564195	IM
chr2R	3586632	3587132	IM
chr2R	3614631	3615153	IM
chr2R	3622712	3623300	IM
chr2R	3623443	3623898	IM
chr2R	3670452	3671074	IM
chr2R	3699809	3700480	IM
chr2R	3716428	3716966	IM
chr2R	3719522	3719997	IM
chr2R	3739775	3740242	IM
chr2R	3776754	3777248	IM
chr2R	3827969	3828394	IM
chr2R	3876510	3877114	IM
chr2R	3901673	3902137	IM
chr2R	3918283	3918907	IM
chr2R	3939320	3939698	IM
chr2R	3939951	3940514	IM
chr2R	3955604	3956397	IM
chr2R	4019117	4019825	IM
chr2R	4050807	4051139	IM
chr2R	4124952	4125624	IM
chr2R	4129130	4129632	IM
chr2R	4139021	4139347	IM
chr2R	4281848	4282405	IM
chr2R	4283976	4284740	IM
chr2R	4300612	4301061	IM
chr2R	4307953	4308540	IM
chr2R	4460075	4460573	IM
chr2R	4510770	4511157	IM
chr2R	4534940	4535495	IM
chr2R	4536862	4537310	IM
chr2R	4552796	4553173	IM
chr2R	4612006	4612571	IM
chr2R	4749951	4750392	IM
chr2R	4794873	4795276	IM
chr2R	4815319	4815908	IM
chr2R	4834591	4835123	IM
chr2R	4838274	4838910	IM
chr2R	4879750	4880134	IM
chr2R	4894174	4894695	IM
chr2R	5019818	5020187	IM
chr2R	5064479	5064967	IM
chr2R	5070435	5070919	IM
chr2R	5073546	5074013	IM
chr2R	5079363	5079795	IM
chr2R	5179182	5179523	IM
chr2R	5195770	5196697	IM
chr2R	5286016	5286428	IM
chr2R	5289111	5289566	IM
chr2R	5296474	5297433	IM
chr2R	5311417	5311833	IM
chr2R	5429053	5429484	IM
chr2R	5439798	5440635	IM
chr2R	5440772	5441214	IM
chr2R	5441372	5441991	IM
chr2R	5452401	5453121	IM
chr2R	5466077	5466685	IM
chr2R	5474544	5474917	IM
chr2R	5498861	5499408	IM
chr2R	5553661	5554113	IM
chr2R	5579914	5580985	IM
chr2R	5581023	5581376	IM
chr2R	5677514	5678054	IM
chr2R	5698158	5698631	IM
chr2R	5707337	5708035	IM
chr2R	5723952	5724393	IM
chr2R	5729725	5730288	IM
chr2R	5735052	5735634	IM
chr2R	5750000	5750533	IM
chr2R	5756062	5756329	IM
chr2R	5798211	5798635	IM
chr2R	5816998	5817560	IM
chr2R	5830105	5830798	IM
chr2R	5837169	5837541	IM
chr2R	5842620	5843010	IM
chr2R	5846084	5846501	IM
chr2R	5860015	5860606	IM
chr2R	5876168	5876952	IM
chr2R	5914013	5914611	IM
chr2R	5920200	5920530	IM
chr2R	5984082	5984703	IM
chr2R	5986823	5987430	IM
chr2R	5988286	5988683	IM
chr2R	5998096	5998819	IM
chr2R	6004894	6005457	IM
chr2R	6029698	6030204	IM
chr2R	6047347	6047862	IM
chr2R	6139291	6139915	IM
chr2R	6158306	6159561	IM
chr2R	6197118	6197386	IM
chr2R	6315841	6316339	IM
chr2R	6316972	6318089	IM
chr2R	6319859	6320326	IM
chr2R	6320408	6320883	IM
chr2R	6367325	6367939	IM
chr2R	6422315	6422858	IM
chr2R	6444388	6444852	IM
chr2R	6451616	6452137	IM
chr2R	6456243	6456757	IM
chr2R	6489145	6489911	IM
chr2R	6504842	6505263	IM
chr2R	6524253	6524679	IM
chr2R	6626849	6627534	IM
chr2R	6696253	6696621	IM
chr2R	6696851	6697450	IM
chr2R	6698328	6698772	IM
chr2R	6737183	6737727	IM
chr2R	6745017	6745606	IM
chr2R	6746267	6746693	IM
chr2R	6761962	6762602	IM
chr2R	6911417	6912664	IM
chr2R	6994102	6994475	IM
chr2R	7021804	7022191	IM
chr2R	7037337	7037875	IM
chr2R	7060833	7061470	IM
chr2R	7083341	7083924	IM
chr2R	7084696	7085226	IM
chr2R	7089773	7090589	IM
chr2R	7091891	7092428	IM
chr2R	7110019	7110437	IM
chr2R	7115900	7116511	IM
chr2R	7151439	7151847	IM
chr2R	7167098	7167702	IM
chr2R	7176606	7177601	IM
chr2R	7189222	7189509	IM
chr2R	7276093	7276546	IM
chr2R	7281666	7281985	IM
chr2R	7298122	7298642	IM
chr2R	7339312	7340316	IM
chr2R	7360262	7360577	IM
chr2R	7469389	7470006	IM
chr2R	7488760	7489272	IM
chr2R	7490653	7491201	IM
chr2R	7502460	7502868	IM
chr2R	7503470	7503775	IM
chr2R	7520626	7521339	IM
chr2R	7539771	7540309	IM
chr2R	7547980	7548348	IM
chr2R	7552818	7553312	IM
chr2R	7566642	7567105	IM
chr2R	7597717	7598181	IM
chr2R	7677352	7677845	IM
chr2R	7712484	7713060	IM
chr2R	7772849	7773320	IM
chr2R	7778086	7778678	IM
chr2R	7779409	7779788	IM
chr2R	7856293	7856670	IM
chr2R	7903087	7903489	IM
chr2R	7915130	7915751	IM
chr2R	7931928	7932400	IM
chr2R	7953311	7953797	IM
chr2R	8025922	8026602	IM
chr2R	8050375	8050797	IM
chr2R	8055917	8056393	IM
chr2R	8061545	8061983	IM
chr2R	8088061	8088976	IM
chr2R	8146069	8147024	IM
chr2R	8148697	8149426	IM
chr2R	8161658	8162099	IM
chr2R	8221390	8221948	IM
chr2R	8222457	8222915	IM
chr2R	8223685	8224055	IM
chr2R	8310871	8311327	IM
chr2R	8324306	8324892	IM
chr2R	8340307	8341012	IM
chr2R	8408608	8409172	IM
chr2R	8416140	8416767	IM
chr2R	8475492	8476274	IM
chr2R	8476753	8477504	IM
chr2R	8480856	8481250	IM
chr2R	8499596	8500476	IM
chr2R	8523852	8524410	IM
chr2R	8553178	8553763	IM
chr2R	8557391	8558008	IM
chr2R	8566884	8567399	IM
chr2R	8592487	8592868	IM
chr2R	8619611	8620422	IM
chr2R	8644795	8645430	IM
chr2R	8756635	8757284	IM
chr2R	8767510	8768053	IM
chr2R	8791742	8792383	IM
chr2R	8803158	8803586	IM
chr2R	8804376	8805114	IM
chr2R	8815721	8816348	IM
chr2R	8823565	8824303	IM
chr2R	8843203	8843795	IM
chr2R	8868004	8868686	IM
chr2R	8872091	8872678	IM
chr2R	8879138	8879673	IM
chr2R	8883632	8884974	IM
chr2R	8903003	8903599	IM
chr2R	8922325	8923245	IM
chr2R	8929580	8930065	IM
chr2R	8930713	8931193	IM
chr2R	9019941	9020815	IM
chr2R	9045846	9046449	IM
chr2R	9055232	9055731	IM
chr2R	9058413	9059425	IM
chr2R	9109650	9110189	IM
chr2R	9126676	9127299	IM
chr2R	9184922	9185448	IM
chr2R	9191438	9192179	IM
chr2R	9203999	9204566	IM
chr2R	9220913	9221601	IM
chr2R	9222201	9222838	IM
chr2R	9224036	9224567	IM
chr2R	9224570	9225239	IM
chr2R	9230057	9230719	IM
chr2R	9231646	9232229	IM
chr2R	9290895	9291579	IM
chr2R	9296880	9297923	IM
chr2R	9302038	9302621	IM
chr2R	9317537	9317976	IM
chr2R	9318166	9318913	IM
chr2R	9319006	9319863	IM
chr2R	9325046	9325527	IM
chr2R	9326077	9326689	IM
chr2R	9337395	9338415	IM
chr2R	9340730	9341281	IM
chr2R	9370442	9370957	IM
chr2R	9381821	9382735	IM
chr2R	9389584	9390131	IM
chr2R	9393780	9394836	IM
chr2R	9420448	9421096	IM
chr2R	9427128	9427596	IM
chr2R	9433774	9434711	IM
chr2R	9441405	9442081	IM
chr2R	9445362	9445827	IM
chr2R	9465042	9465365	IM
chr2R	9480550	9481133	IM
chr2R	9586848	9587201	IM
chr2R	9711525	9712379	IM
chr2R	9716542	9716991	IM
chr2R	9733534	9734110	IM
chr2R	9741505	9742055	IM
chr2R	9745868	9746291	IM
chr2R	9784960	9785553	IM
chr2R	9821717	9822237	IM
chr2R	9829357	9830066	IM
chr2R	9841320	9842007	IM
chr2R	9851011	9851700	IM
chr2R	9851885	9852390	IM
chr2R	9855577	9856123	IM
chr2R	9865961	9866278	IM
chr2R	9877954	9878425	IM
chr2R	9878505	9878883	IM
chr2R	9882854	9883613	IM
chr2R	9888235	9888688	IM
chr2R	9894194	9894807	IM
chr2R	9912151	9912584	IM
chr2R	9918919	9919339	IM
chr2R	9924934	9925432	IM
chr2R	10028181	10028787	IM
chr2R	10057851	10058237	IM
chr2R	10062028	10062742	IM
chr2R	10062955	10063467	IM
chr2R	10103835	10104263	IM
chr2R	10106833	10107675	IM
chr2R	10143816	10144248	IM
chr2R	10146403	10146854	IM
chr2R	10157552	10158269	IM
chr2R	10162780	10163128	IM
chr2R	10190151	10190727	IM
chr2R	10219335	10220047	IM
chr2R	10239604	10240097	IM
chr2R	10250366	10250788	IM
chr2R	10314522	10314841	IM
chr2R	10321580	10322247	IM
chr2R	10345401	10345927	IM
chr2R	10368045	10368959	IM
chr2R	10391283	10391747	IM
chr2R	10413580	10413860	IM
chr2R	10434403	10434911	IM
chr2R	10506119	10506513	IM
chr2R	10511980	10512594	IM
chr2R	10532246	10532497	IM
chr2R	10532579	10533030	IM
chr2R	10639452	10640233	IM
chr2R	10657868	10660026	IM
chr2R	10776421	10776797	IM
chr2R	10822570	10823520	IM
chr2R	10852171	10852582	IM
chr2R	10996859	10997267	IM
chr2R	11001916	11002314	IM
chr2R	11002836	11003303	IM
chr2R	11022763	11023412	IM
chr2R	11105727	11106155	IM
chr2R	11132473	11132889	IM
chr2R	11178984	11179461	IM
chr2R	11209870	11210618	IM
chr2R	11226940	11227687	IM
chr2R	11236714	11237300	IM
chr2R	11237504	11238021	IM
chr2R	11258730	11259324	IM
chr2R	11267836	11268644	IM
chr2R	11372975	11373273	IM
chr2R	11419551	11420017	IM
chr2R	11456158	11456704	IM
chr2R	11460873	11461702	IM
chr2R	11545198	11545733	IM
chr2R	11552305	11552875	IM
chr2R	11567332	11567757	IM
chr2R	11585477	11586034	IM
chr2R	11649669	11650251	IM
chr2R	11668495	11669137	IM
chr2R	11705817	11706495	IM
chr2R	11708617	11709221	IM
chr2R	11734136	11735777	IM
chr2R	11748682	11749148	IM
chr2R	11750192	11750570	IM
chr2R	11819165	11819737	IM
chr2R	11878405	11878907	IM
chr2R	11888380	11888930	IM
chr2R	11894869	11895367	IM
chr2R	11902068	11902668	IM
chr2R	11985803	11986696	IM
chr2R	11989909	11990523	IM
chr2R	12012135	12012826	IM
chr2R	12017383	12018022	IM
chr2R	12022747	12023505	IM
chr2R	12030503	12030883	IM
chr2R	12047417	12047809	IM
chr2R	12090034	12090533	IM
chr2R	12108981	12109605	IM
chr2R	12127839	12128364	IM
chr2R	12176597	12177143	IM
chr2R	12223900	12224552	IM
chr2R	12234722	12235311	IM
chr2R	12403525	12403902	IM
chr2R	12439274	12439943	IM
chr2R	12459177	12459435	IM
chr2R	12465963	12466480	IM
chr2R	12466729	12467200	IM
chr2R	12468793	12469283	IM
chr2R	12470682	12471820	IM
chr2R	12473077	12473480	IM
chr2R	12473522	12473970	IM
chr2R	12481609	12482479	IM
chr2R	12547933	12548598	IM
chr2R	12557452	12558026	IM
chr2R	12560275	12560780	IM
chr2R	12618651	12619196	IM
chr2R	12687510	12687981	IM
chr2R	12711355	12711907	IM
chr2R	12717655	12718074	IM
chr2R	12759416	12759901	IM
chr2R	12985999	12986459	IM
chr2R	13030877	13031661	IM
chr2R	13279553	13280370	IM
chr2R	13281726	13282370	IM
chr2R	13294550	13295227	IM
chr2R	13300114	13300539	IM
chr2R	13307926	13308584	IM
chr2R	13344850	13345434	IM
chr2R	13345541	13346237	IM
chr2R	13422869	13423583	IM
chr2R	13432543	13433226	IM
chr2R	13434738	13435522	IM
chr2R	13452157	13452568	IM
chr2R	13491869	13492410	IM
chr2R	13503826	13504475	IM
chr2R	13527064	13527295	IM
chr2R	13552704	13553283	IM
chr2R	13586401	13586764	IM
chr2R	13648429	13648853	IM
chr2R	13669182	13669704	IM
chr2R	13679964	13680486	IM
chr2R	13709656	13710392	IM
chr2R	13730585	13731098	IM
chr2R	13733881	13734322	IM
chr2R	13738011	13738644	IM
chr2R	13756459	13757226	IM
chr2R	13759245	13759935	IM
chr2R	13814490	13815118	IM
chr2R	13935198	13935753	IM
chr2R	14027969	14028363	IM
chr2R	14028962	14029772	IM
chr2R	14044089	14044862	IM
chr2R	14047834	14048048	IM
chr2R	14071313	14071782	IM
chr2R	14258787	14260486	IM
chr2R	14287932	14288472	IM
chr2R	14299373	14299720	IM
chr2R	14301420	14302072	IM
chr2R	14328492	14329000	IM
chr2R	14333901	14334343	IM
chr2R	14411210	14411800	IM
chr2R	14415953	14416743	IM
chr2R	14423866	14424458	IM
chr2R	14441253	14441761	IM
chr2R	14464197	14465176	IM
chr2R	14499175	14499560	IM
chr2R	14526457	14527125	IM
chr2R	14547843	14548287	IM
chr2R	14575394	14575851	IM
chr2R	14576082	14576568	IM
chr2R	14683799	14684293	IM
chr2R	14689950	14690454	IM
chr2R	14693522	14694262	IM
chr2R	14694866	14695477	IM
chr2R	14721145	14721670	IM
chr2R	14742347	14742975	IM
chr2R	14871087	14871391	IM
chr2R	15013625	15014047	IM
chr2R	15016779	15017506	IM
chr2R	15065998	15066385	IM
chr2R	15116355	15116747	IM
chr2R	15141326	15141876	IM
chr2R	15177342	15178171	IM
chr2R	15180651	15180987	IM
chr2R	15198258	15198568	IM
chr2R	15202946	15203443	IM
chr2R	15244176	15245269	IM
chr2R	15301862	15302353	IM
chr2R	15312057	15312772	IM
chr2R	15329564	15330126	IM
chr2R	15338850	15339069	IM
chr2R	15339870	15340266	IM
chr2R	15349721	15350405	IM
chr2R	15354495	15355142	IM
chr2R	15356398	15356948	IM
chr2R	15384093	15384681	IM
chr2R	15393705	15394148	IM
chr2R	15412387	15412948	IM
chr2R	15519363	15519717	IM
chr2R	15557072	15557595	IM
chr2R	15612928	15613712	IM
chr2R	15614136	15614578	IM
chr2R	15614610	15615174	IM
chr2R	15713752	15714351	IM
chr2R	15828947	15829560	IM
chr2R	15884802	15885517	IM
chr2R	15887756	15888416	IM
chr2R	16118225	16118774	IM
chr2R	16151267	16151735	IM
chr2R	16161572	16162602	IM
chr2R	16192610	16192988	IM
chr2R	16217923	16218717	IM
chr2R	16439364	16439841	IM
chr2R	16449526	16450159	IM
chr2R	16490624	16491309	IM
chr2R	16505312	16505931	IM
chr2R	16510767	16511134	IM
chr2R	16554579	16555125	IM
chr2R	16555236	16555838	IM
chr2R	16558348	16559135	IM
chr2R	16719648	16720185	IM
chr2R	16771403	16772469	IM
chr2R	16790859	16791464	IM
chr2R	16794064	16794530	IM
chr2R	16825569	16825979	IM
chr2R	16864255	16864816	IM
chr2R	16882217	16882684	IM
chr2R	16885508	16885928	IM
chr2R	16912468	16912962	IM
chr2R	16944463	16944884	IM
chr2R	16961088	16961660	IM
chr2R	16963315	16963827	IM
chr2R	16965690	16966218	IM
chr2R	16984554	16984950	IM
chr2R	17015728	17016366	IM
chr2R	17047796	17048305	IM
chr2R	17048507	17049212	IM
chr2R	17068485	17069064	IM
chr2R	17070148	17070443	IM
chr2R	17087052	17087445	IM
chr2R	17138948	17139433	IM
chr2R	17180907	17181504	IM
chr2R	17186007	17186410	IM
chr2R	17200361	17200727	IM
chr2R	17210593	17211143	IM
chr2R	17384903	17385237	IM
chr2R	17389448	17389834	IM
chr2R	17409500	17410057	IM
chr2R	17422827	17423449	IM
chr2R	17458604	17459305	IM
chr2R	17492796	17493194	IM
chr2R	17493966	17494797	IM
chr2R	17495017	17496075	IM
chr2R	17533493	17533872	IM
chr2R	17534013	17534468	IM
chr2R	17578337	17578855	IM
chr2R	17588675	17589102	IM
chr2R	17590024	17591032	IM
chr2R	17591706	17592630	IM
chr2R	17593323	17593913	IM
chr2R	17596752	17597239	IM
chr2R	17600498	17600956	IM
chr2R	17735890	17736243	IM
chr2R	17759123	17759724	IM
chr2R	17948057	17948717	IM
chr2R	17954111	17954615	IM
chr2R	17963356	17963796	IM
chr2R	18009584	18010396	IM
chr2R	18014556	18015282	IM
chr2R	18021236	18021664	IM
chr2R	18073380	18073804	IM
chr2R	18084536	18085246	IM
chr2R	18099753	18100652	IM
chr2R	18116879	18117174	IM
chr2R	18122493	18122875	IM
chr2R	18157975	18158589	IM
chr2R	18174683	18175269	IM
chr2R	18185294	18185590	IM
chr2R	18204603	18205492	IM
chr2R	18237574	18238954	IM
chr2R	18370676	18371046	IM
chr2R	18379597	18380062	IM
chr2R	18429723	18430084	IM
chr2R	18433976	18434537	IM
chr2R	18449207	18449688	IM
chr2R	18457226	18457793	IM
chr2R	18483921	18484224	IM
chr2R	18493452	18493893	IM
chr2R	18528536	18529066	IM
chr2R	18533624	18534227	IM
chr2R	18557992	18558553	IM
chr2R	18573364	18573950	IM
chr2R	18574207	18574592	IM
chr2R	18576333	18576745	IM
chr2R	18588038	18588698	IM
chr2R	18693791	18694290	IM
chr2R	18694313	18694927	IM
chr2R	18741643	18742124	IM
chr2R	18773288	18773750	IM
chr2R	18773955	18774285	IM
chr2R	18798884	18799872	IM
chr2R	18821283	18822123	IM
chr2R	18824103	18824690	IM
chr2R	18825196	18825589	IM
chr2R	18880410	18881073	IM
chr2R	18886152	18886785	IM
chr2R	18889445	18889783	IM
chr2R	18930369	18930900	IM
chr2R	18949664	18950230	IM
chr2R	18954546	18955120	IM
chr2R	18959304	18960364	IM
chr2R	18961984	18962437	IM
chr2R	18993792	18994295	IM
chr2R	19001974	19002433	IM
chr2R	19042778	19043277	IM
chr2R	19091289	19091684	IM
chr2R	19244632	19245076	IM
chr2R	19283948	19284547	IM
chr2R	19417176	19417644	IM
chr2R	19435125	19435827	IM
chr2R	19441355	19441817	IM
chr2R	19443475	19443898	IM
chr2R	19452092	19452660	IM
chr2R	19489150	19489716	IM
chr2R	19502014	19502643	IM
chr2R	19505218	19505757	IM
chr2R	19519756	19520430	IM
chr2R	19539674	19540284	IM
chr2R	19554205	19554929	IM
chr2R	19559111	19559741	IM
chr2R	19589698	19590239	IM
chr2R	19601153	19601678	IM
chr2R	19633890	19634735	IM
chr2R	19727333	19727952	IM
chr2R	19738375	19738776	IM
chr2R	19744147	19744849	IM
chr2R	19745976	19746486	IM
chr2R	19752197	19752849	IM
chr2R	19757057	19758135	IM
chr2R	19766530	19767140	IM
chr2R	19769673	19770061	IM
chr2R	19820818	19821354	IM
chr2R	19829761	19830141	IM
chr2R	19865620	19866554	IM
chr2R	19882312	19882772	IM
chr2R	19915941	19916412	IM
chr2R	19916649	19917118	IM
chr2R	19921186	19921762	IM
chr2R	19945098	19945614	IM
chr2R	19956318	19956782	IM
chr2R	19973826	19974346	IM
chr2R	20001606	20002119	IM
chr2R	20018812	20019342	IM
chr2R	20034719	20035122	IM
chr2R	20041769	20042300	IM
chr2R	20064837	20065301	IM
chr2R	20074875	20075432	IM
chr2R	20082809	20083312	IM
chr2R	20152349	20153241	IM
chr2R	20178482	20178933	IM
chr2R	20180720	20181172	IM
chr2R	20193079	20193742	IM
chr2R	20200642	20201068	IM
chr2R	20225035	20225533	IM
chr2R	20231062	20231450	IM
chr2R	20276900	20277588	IM
chr2R	20289669	20290268	IM
chr2R	20298977	20299590	IM
chr2R	20314928	20315553	IM
chr2R	20402273	20403226	IM
chr2R	20413399	20413994	IM
chr2R	20426576	20427025	IM
chr2R	20427056	20427467	IM
chr2R	20448957	20449296	IM
chr2R	20487045	20487759	IM
chr2R	20494672	20494963	IM
chr2R	20498912	20499527	IM
chr2R	20556517	20557129	IM
chr2R	20572444	20573042	IM
chr2R	20580508	20581144	IM
chr2R	20644562	20645002	IM
chr2R	20650359	20650929	IM
chr2R	20655343	20655990	IM
chr2R	20668160	20668766	IM
chr2R	20670819	20671335	IM
chr2R	20684716	20685306	IM
chr2R	20744700	20745047	IM
chr2R	20757006	20757553	IM
chr2R	20763033	20763472	IM
chr2R	20768785	20769389	IM
chr2R	20791103	20791942	IM
chr2R	20825401	20825956	IM
chr2R	20827666	20828137	IM
chr2R	20831898	20832348	IM
chr2R	20835612	20836319	IM
chr2R	20850699	20851304	IM
chr2R	20852373	20852816	IM
chr2R	20868584	20869034	IM
chr2R	20874214	20874763	IM
chr2R	20898387	20898540	IM
chr2R	20898629	20899796	IM
chr2R	20925865	20926462	IM
chr2R	20963284	20965351	IM
chr2R	20971674	20972262	IM
chr2R	20972879	20973308	IM
chr2R	20973383	20973706	IM
chr2R	21070215	21070948	IM
chr2R	21076861	21077362	IM
chr2R	21077967	21078357	IM
chr3L	199045	199632	IM
chr3L	212859	213108	IM
chr3L	224419	224959	IM
chr3L	246529	247182	IM
chr3L	264167	264549	IM
chr3L	264684	265207	IM
chr3L	282253	282909	IM
chr3L	291625	292810	IM
chr3L	319155	320237	IM
chr3L	342785	343251	IM
chr3L	347044	347715	IM
chr3L	442020	442373	IM
chr3L	446198	446600	IM
chr3L	490593	491025	IM
chr3L	505609	506429	IM
chr3L	540360	541213	IM
chr3L	593072	593643	IM
chr3L	604633	605505	IM
chr3L	606066	607374	IM
chr3L	616533	617105	IM
chr3L	627834	628672	IM
chr3L	629368	629961	IM
chr3L	632961	634216	IM
chr3L	634855	635340	IM
chr3L	639270	640869	IM
chr3L	681685	682232	IM
chr3L	685032	685943	IM
chr3L	712032	712371	IM
chr3L	748540	749590	IM
chr3L	774276	775100	IM
chr3L	851256	851728	IM
chr3L	871633	872229	IM
chr3L	872261	872989	IM
chr3L	940015	940953	IM
chr3L	968103	968687	IM
chr3L	1041393	1041792	IM
chr3L	1177056	1177456	IM
chr3L	1178005	1178487	IM
chr3L	1188861	1189343	IM
chr3L	1206584	1207194	IM
chr3L	1247729	1248277	IM
chr3L	1295683	1296119	IM
chr3L	1298504	1299002	IM
chr3L	1306882	1307787	IM
chr3L	1329859	1330373	IM
chr3L	1350231	1350918	IM
chr3L	1352080	1352591	IM
chr3L	1366809	1367298	IM
chr3L	1463430	1464000	IM
chr3L	1488451	1489060	IM
chr3L	1517021	1517891	IM
chr3L	1536507	1537081	IM
chr3L	1545951	1546923	IM
chr3L	1568852	1569441	IM
chr3L	1576480	1576785	IM
chr3L	1601833	1602619	IM
chr3L	1618333	1618781	IM
chr3L	1628004	1628540	IM
chr3L	1668462	1669081	IM
chr3L	1738233	1738777	IM
chr3L	1756078	1756588	IM
chr3L	1861938	1862354	IM
chr3L	1876058	1876657	IM
chr3L	1884675	1885088	IM
chr3L	1890813	1891407	IM
chr3L	1969909	1970475	IM
chr3L	1970620	1971634	IM
chr3L	2122404	2122826	IM
chr3L	2163590	2164094	IM
chr3L	2166791	2167124	IM
chr3L	2236787	2237518	IM
chr3L	2242957	2243527	IM
chr3L	2243849	2245003	IM
chr3L	2409254	2409627	IM
chr3L	2417693	2418195	IM
chr3L	2466322	2467068	IM
chr3L	2485669	2486291	IM
chr3L	2489845	2490333	IM
chr3L	2531162	2531866	IM
chr3L	2554022	2554600	IM
chr3L	2586190	2586746	IM
chr3L	2634873	2635595	IM
chr3L	2820823	2821416	IM
chr3L	2851266	2851705	IM
chr3L	2851724	2852201	IM
chr3L	2893570	2894126	IM
chr3L	2980878	2981256	IM
chr3L	3034930	3035713	IM
chr3L	3070505	3071006	IM
chr3L	3095548	3095883	IM
chr3L	3142554	3143037	IM
chr3L	3148079	3148657	IM
chr3L	3164784	3165407	IM
chr3L	3165424	3165881	IM
chr3L	3178340	3179186	IM
chr3L	3192925	3193377	IM
chr3L	3197353	3197833	IM
chr3L	3223432	3224001	IM
chr3L	3226034	3226398	IM
chr3L	3239302	3240306	IM
chr3L	3250306	3250772	IM
chr3L	3276834	3277386	IM
chr3L	3288485	3288729	IM
chr3L	3318970	3319417	IM
chr3L	3373982	3374486	IM
chr3L	3399412	3400188	IM
chr3L	3400614	3401159	IM
chr3L	3417769	3418169	IM
chr3L	3418261	3418906	IM
chr3L	3437417	3437894	IM
chr3L	3450675	3451258	IM
chr3L	3456795	3457335	IM
chr3L	3515427	3516150	IM
chr3L	3543227	3543802	IM
chr3L	3556072	3557197	IM
chr3L	3616128	3616857	IM
chr3L	3767840	3768309	IM
chr3L	3809732	3810489	IM
chr3L	3814022	3814486	IM
chr3L	3892879	3893474	IM
chr3L	3941998	3943187	IM
chr3L	3956171	3956482	IM
chr3L	4021164	4021735	IM
chr3L	4092652	4093101	IM
chr3L	4108048	4108919	IM
chr3L	4121980	4122586	IM
chr3L	4134308	4134830	IM
chr3L	4138698	4139770	IM
chr3L	4169873	4170153	IM
chr3L	4170229	4170831	IM
chr3L	4218868	4219696	IM
chr3L	4221701	4222309	IM
chr3L	4225538	4226030	IM
chr3L	4239273	4240143	IM
chr3L	4313364	4313816	IM
chr3L	4367201	4367840	IM
chr3L	4412803	4413244	IM
chr3L	4413806	4414239	IM
chr3L	4468873	4469413	IM
chr3L	4541546	4541838	IM
chr3L	4553242	4553922	IM
chr3L	4625988	4626459	IM
chr3L	4626873	4627502	IM
chr3L	4684214	4684528	IM
chr3L	4690468	4691007	IM
chr3L	4805695	4806300	IM
chr3L	4824407	4824882	IM
chr3L	4825449	4826066	IM
chr3L	4839992	4841095	IM
chr3L	5083342	5083615	IM
chr3L	5118263	5118799	IM
chr3L	5145547	5145999	IM
chr3L	5268596	5269082	IM
chr3L	5280974	5281380	IM
chr3L	5504887	5505493	IM
chr3L	5530627	5531024	IM
chr3L	5531091	5531347	IM
chr3L	5556532	5557263	IM
chr3L	5576198	5576630	IM
chr3L	5596631	5597200	IM
chr3L	5597279	5597564	IM
chr3L	5600815	5601591	IM
chr3L	5647433	5647919	IM
chr3L	5650283	5650970	IM
chr3L	5655073	5655489	IM
chr3L	5742729	5743159	IM
chr3L	5745055	5745701	IM
chr3L	5746004	5746507	IM
chr3L	5763686	5764301	IM
chr3L	5787003	5787461	IM
chr3L	5803627	5804126	IM
chr3L	5862703	5863668	IM
chr3L	5919517	5920188	IM
chr3L	5925382	5926040	IM
chr3L	5928699	5929261	IM
chr3L	5959827	5960483	IM
chr3L	5996266	5997530	IM
chr3L	6004565	6005075	IM
chr3L	6016162	6016766	IM
chr3L	6047851	6048309	IM
chr3L	6075732	6076166	IM
chr3L	6117709	6118690	IM
chr3L	6177782	6178286	IM
chr3L	6257530	6258003	IM
chr3L	6488642	6489011	IM
chr3L	6542937	6543603	IM
chr3L	6543643	6543941	IM
chr3L	6598889	6599530	IM
chr3L	6681956	6682460	IM
chr3L	6702010	6702634	IM
chr3L	6735263	6735811	IM
chr3L	6735997	6736401	IM
chr3L	6736626	6737161	IM
chr3L	6740115	6740580	IM
chr3L	6745348	6745905	IM
chr3L	6896939	6897599	IM
chr3L	6899780	6900191	IM
chr3L	6918929	6919477	IM
chr3L	6935156	6936291	IM
chr3L	6957318	6958012	IM
chr3L	6972829	6973593	IM
chr3L	6987662	6988227	IM
chr3L	7005299	7005682	IM
chr3L	7006761	7007267	IM
chr3L	7118361	7118845	IM
chr3L	7150892	7151562	IM
chr3L	7243359	7243846	IM
chr3L	7321556	7322085	IM
chr3L	7338057	7338523	IM
chr3L	7353510	7353986	IM
chr3L	7361401	7362003	IM
chr3L	7374398	7374985	IM
chr3L	7426669	7426984	IM
chr3L	7428205	7428825	IM
chr3L	7521182	7521733	IM
chr3L	7521752	7522097	IM
chr3L	7711819	7712142	IM
chr3L	7712175	7712941	IM
chr3L	7719270	7719756	IM
chr3L	7774664	7775184	IM
chr3L	7802868	7803080	IM
chr3L	7806577	7807061	IM
chr3L	7828291	7828779	IM
chr3L	7830110	7830507	IM
chr3L	7859010	7859505	IM
chr3L	7860283	7860893	IM
chr3L	7861915	7862353	IM
chr3L	7905330	7905790	IM
chr3L	7971881	7972482	IM
chr3L	8021580	8022120	IM
chr3L	8051484	8052016	IM
chr3L	8053094	8054177	IM
chr3L	8059063	8059486	IM
chr3L	8109052	8109567	IM
chr3L	8151568	8152452	IM
chr3L	8153143	8153487	IM
chr3L	8171300	8171646	IM
chr3L	8179911	8180374	IM
chr3L	8352159	8352603	IM
chr3L	8353704	8354417	IM
chr3L	8388038	8388404	IM
chr3L	8398089	8398843	IM
chr3L	8417921	8418653	IM
chr3L	8435221	8435700	IM
chr3L	8442815	8443557	IM
chr3L	8448857	8449282	IM
chr3L	8518238	8518646	IM
chr3L	8593840	8594376	IM
chr3L	8597032	8597422	IM
chr3L	8621065	8621620	IM
chr3L	8645022	8645501	IM
chr3L	8660877	8661358	IM
chr3L	8674297	8674802	IM
chr3L	8697824	8698607	IM
chr3L	8711716	8712056	IM
chr3L	8741828	8742467	IM
chr3L	8780271	8780834	IM
chr3L	8791664	8792071	IM
chr3L	8820363	8820785	IM
chr3L	8884112	8885055	IM
chr3L	8905373	8905898	IM
chr3L	8971809	8972240	IM
chr3L	8979614	8980112	IM
chr3L	8990858	8991516	IM
chr3L	9047798	9048410	IM
chr3L	9057221	9057806	IM
chr3L	9087916	9088505	IM
chr3L	9127300	9127889	IM
chr3L	9196066	9196654	IM
chr3L	9204269	9204777	IM
chr3L	9326905	9327133	IM
chr3L	9342382	9343026	IM
chr3L	9394907	9395896	IM
chr3L	9423188	9423659	IM
chr3L	9490474	9490958	IM
chr3L	9502129	9502847	IM
chr3L	9504840	9505342	IM
chr3L	9606990	9607360	IM
chr3L	9607562	9608290	IM
chr3L	9608673	9609224	IM
chr3L	9617037	9617572	IM
chr3L	9672090	9672530	IM
chr3L	9685521	9686094	IM
chr3L	9707277	9707729	IM
chr3L	9744763	9745099	IM
chr3L	9754954	9755551	IM
chr3L	9847038	9847531	IM
chr3L	9847650	9848518	IM
chr3L	10071665	10071981	IM
chr3L	10218331	10218756	IM
chr3L	10277979	10278307	IM
chr3L	10356810	10357261	IM
chr3L	10501114	10501408	IM
chr3L	10508907	10509258	IM
chr3L	10637766	10638488	IM
chr3L	10656317	10656721	IM
chr3L	10657487	10658060	IM
chr3L	10676158	10676536	IM
chr3L	10686891	10687342	IM
chr3L	10729795	10730805	IM
chr3L	10732248	10732715	IM
chr3L	10845427	10845881	IM
chr3L	10879002	10879318	IM
chr3L	10891842	10892339	IM
chr3L	10892341	10892777	IM
chr3L	11034255	11034711	IM
chr3L	11040932	11041458	IM
chr3L	11063430	11064027	IM
chr3L	11113722	11114203	IM
chr3L	11116072	11116726	IM
chr3L	11125131	11125456	IM
chr3L	11127969	11128376	IM
chr3L	11190420	11190823	IM
chr3L	11190984	11191199	IM
chr3L	11203412	11204014	IM
chr3L	11217817	11218298	IM
chr3L	11241495	11241774	IM
chr3L	11277723	11278206	IM
chr3L	11278650	11279251	IM
chr3L	11285353	11285722	IM
chr3L	11322857	11325767	IM
chr3L	11342618	11343109	IM
chr3L	11351804	11352281	IM
chr3L	11358313	11358986	IM
chr3L	11486466	11486990	IM
chr3L	11504332	11504677	IM
chr3L	11505371	11505874	IM
chr3L	11505972	11506450	IM
chr3L	11516269	11516966	IM
chr3L	11545897	11546913	IM
chr3L	11549383	11549766	IM
chr3L	11616599	11617007	IM
chr3L	11620992	11621406	IM
chr3L	11630227	11630584	IM
chr3L	11701115	11701811	IM
chr3L	11704261	11704709	IM
chr3L	11782871	11783461	IM
chr3L	11826051	11826889	IM
chr3L	11911283	11911766	IM
chr3L	12059735	12060086	IM
chr3L	12111284	12111779	IM
chr3L	12118004	12118418	IM
chr3L	12131757	12132139	IM
chr3L	12139484	12139829	IM
chr3L	12270643	12271068	IM
chr3L	12410362	12410878	IM
chr3L	12519434	12520314	IM
chr3L	12565361	12565794	IM
chr3L	12602344	12602901	IM
chr3L	12639234	12639672	IM
chr3L	12667554	12668118	IM
chr3L	12686291	12686891	IM
chr3L	12854511	12855027	IM
chr3L	12868311	12870367	IM
chr3L	12999608	13000090	IM
chr3L	13016285	13016712	IM
chr3L	13029748	13030234	IM
chr3L	13034506	13035177	IM
chr3L	13221443	13222076	IM
chr3L	13294837	13295338	IM
chr3L	13382863	13383294	IM
chr3L	13404208	13404496	IM
chr3L	13479669	13480154	IM
chr3L	13482074	13482586	IM
chr3L	13495529	13496103	IM
chr3L	13659759	13660207	IM
chr3L	13838389	13838953	IM
chr3L	13870082	13870450	IM
chr3L	13957521	13958017	IM
chr3L	13958164	13958565	IM
chr3L	13995666	13996247	IM
chr3L	13998085	13998595	IM
chr3L	14021532	14022493	IM
chr3L	14029960	14030306	IM
chr3L	14044129	14044496	IM
chr3L	14048848	14049320	IM
chr3L	14064790	14065187	IM
chr3L	14104447	14105087	IM
chr3L	14183031	14184235	IM
chr3L	14205406	14205766	IM
chr3L	14213958	14214321	IM
chr3L	14228872	14229313	IM
chr3L	14267136	14267650	IM
chr3L	14309334	14309442	IM
chr3L	14402467	14403039	IM
chr3L	14403399	14403818	IM
chr3L	14505993	14506735	IM
chr3L	14530504	14530992	IM
chr3L	14541070	14541673	IM
chr3L	14552742	14553134	IM
chr3L	14555605	14556154	IM
chr3L	14571980	14572532	IM
chr3L	14614431	14614965	IM
chr3L	14625524	14625943	IM
chr3L	14664649	14664996	IM
chr3L	14666995	14667641	IM
chr3L	14749313	14749847	IM
chr3L	14754800	14755383	IM
chr3L	14795026	14795417	IM
chr3L	15041163	15042050	IM
chr3L	15065171	15065772	IM
chr3L	15072220	15072870	IM
chr3L	15097304	15098206	IM
chr3L	15100439	15100956	IM
chr3L	15135536	15135915	IM
chr3L	15156411	15157050	IM
chr3L	15290412	15290946	IM
chr3L	15491724	15492330	IM
chr3L	15547316	15547817	IM
chr3L	15612589	15613141	IM
chr3L	15640102	15640622	IM
chr3L	15801657	15802035	IM
chr3L	15852840	15853369	IM
chr3L	15948100	15948478	IM
chr3L	16004654	16005238	IM
chr3L	16030202	16030696	IM
chr3L	16038155	16038550	IM
chr3L	16044092	16044534	IM
chr3L	16044767	16045612	IM
chr3L	16083332	16084008	IM
chr3L	16105460	16105596	IM
chr3L	16105598	16105864	IM
chr3L	16106106	16106676	IM
chr3L	16122528	16122956	IM
chr3L	16151162	16151736	IM
chr3L	16157301	16158068	IM
chr3L	16327863	16328420	IM
chr3L	16371418	16371833	IM
chr3L	16374237	16375093	IM
chr3L	16378396	16378834	IM
chr3L	16405293	16405990	IM
chr3L	16445003	16445593	IM
chr3L	16463182	16463624	IM
chr3L	16486667	16487181	IM
chr3L	16508589	16508905	IM
chr3L	16556519	16557036	IM
chr3L	16579869	16579992	IM
chr3L	16581199	16581887	IM
chr3L	16583855	16584281	IM
chr3L	16595999	16596610	IM
chr3L	16640741	16641370	IM
chr3L	16704454	16705444	IM
chr3L	16734660	16735041	IM
chr3L	16759001	16759385	IM
chr3L	16799452	16799903	IM
chr3L	16801281	16801741	IM
chr3L	16868657	16869150	IM
chr3L	16877239	16877684	IM
chr3L	16889454	16890031	IM
chr3L	16923477	16924134	IM
chr3L	16948340	16948911	IM
chr3L	16962679	16963301	IM
chr3L	16978685	16979121	IM
chr3L	17000249	17000654	IM
chr3L	17003153	17003703	IM
chr3L	17005497	17005846	IM
chr3L	17043505	17044595	IM
chr3L	17235320	17235874	IM
chr3L	17332171	17332556	IM
chr3L	17345971	17346398	IM
chr3L	17400208	17400614	IM
chr3L	17414362	17414803	IM
chr3L	17422084	17422619	IM
chr3L	17467836	17468373	IM
chr3L	17479970	17480854	IM
chr3L	17525804	17526442	IM
chr3L	17526455	17526830	IM
chr3L	17550238	17551178	IM
chr3L	17556559	17557363	IM
chr3L	17563043	17563736	IM
chr3L	17570598	17571362	IM
chr3L	17572415	17573110	IM
chr3L	17583550	17584213	IM
chr3L	17589776	17590618	IM
chr3L	17607088	17607652	IM
chr3L	17609828	17610305	IM
chr3L	17637852	17638342	IM
chr3L	17651070	17651677	IM
chr3L	17757099	17757459	IM
chr3L	17795108	17795611	IM
chr3L	17834143	17834610	IM
chr3L	17836384	17836926	IM
chr3L	17839168	17839797	IM
chr3L	17891733	17892140	IM
chr3L	17905619	17906243	IM
chr3L	17942192	17942566	IM
chr3L	17943235	17943948	IM
chr3L	17954684	17955108	IM
chr3L	17955250	17955787	IM
chr3L	17964057	17964626	IM
chr3L	17981152	17981836	IM
chr3L	17982938	17983420	IM
chr3L	17992431	17992907	IM
chr3L	18012628	18013155	IM
chr3L	18014042	18014495	IM
chr3L	18019004	18019453	IM
chr3L	18022514	18023008	IM
chr3L	18081204	18081477	IM
chr3L	18107242	18107852	IM
chr3L	18160124	18160516	IM
chr3L	18611054	18611633	IM
chr3L	18614188	18615098	IM
chr3L	18618908	18619340	IM
chr3L	18665969	18666491	IM
chr3L	18676696	18677419	IM
chr3L	18736713	18737213	IM
chr3L	18752094	18752824	IM
chr3L	18784195	18784812	IM
chr3L	18793122	18794879	IM
chr3L	18813715	18814015	IM
chr3L	18833397	18833867	IM
chr3L	18841520	18842010	IM
chr3L	18891154	18891615	IM
chr3L	18891791	18892514	IM
chr3L	18940080	18940612	IM
chr3L	18961549	18962127	IM
chr3L	18989401	18990348	IM
chr3L	18993422	18994114	IM
chr3L	18997135	18997751	IM
chr3L	19002088	19002617	IM
chr3L	19055656	19056505	IM
chr3L	19072176	19072665	IM
chr3L	19074388	19075014	IM
chr3L	19085570	19086023	IM
chr3L	19125755	19126148	IM
chr3L	19133446	19134013	IM
chr3L	19261779	19262288	IM
chr3L	19287248	19288462	IM
chr3L	19416991	19417432	IM
chr3L	19476137	19476546	IM
chr3L	19509676	19510110	IM
chr3L	19545226	19545770	IM
chr3L	19599013	19599501	IM
chr3L	19625904	19626523	IM
chr3L	19680171	19680786	IM
chr3L	19711179	19711587	IM
chr3L	19742661	19742994	IM
chr3L	19784776	19785216	IM
chr3L	19786403	19786930	IM
chr3L	19813413	19813971	IM
chr3L	19820488	19821010	IM
chr3L	19854351	19854790	IM
chr3L	19863961	19864474	IM
chr3L	19888669	19888994	IM
chr3L	19889417	19889851	IM
chr3L	19889977	19890555	IM
chr3L	19932157	19932552	IM
chr3L	19984905	19985312	IM
chr3L	19997487	19998018	IM
chr3L	20021660	20022222	IM
chr3L	20090249	20090821	IM
chr3L	20096872	20097714	IM
chr3L	20179163	20180131	IM
chr3L	20191274	20191749	IM
chr3L	20209974	20210904	IM
chr3L	20223331	20224060	IM
chr3L	20250526	20250963	IM
chr3L	20295340	20295732	IM
chr3L	20302822	20303418	IM
chr3L	20306544	20306959	IM
chr3L	20313250	20313555	IM
chr3L	20341289	20341756	IM
chr3L	20354349	20354935	IM
chr3L	20378508	20379525	IM
chr3L	20394354	20395125	IM
chr3L	20396823	20397469	IM
chr3L	20403252	20403907	IM
chr3L	20445701	20446170	IM
chr3L	20513298	20513952	IM
chr3L	20533901	20534365	IM
chr3L	20534706	20535002	IM
chr3L	20583094	20583697	IM
chr3L	20704379	20704911	IM
chr3L	20764428	20764894	IM
chr3L	20779048	20779528	IM
chr3L	20781127	20781411	IM
chr3L	20791639	20791950	IM
chr3L	20892885	20893388	IM
chr3L	20903423	20903836	IM
chr3L	21027508	21027940	IM
chr3L	21042503	21043177	IM
chr3L	21058635	21058955	IM
chr3L	21128855	21129464	IM
chr3L	21272894	21273527	IM
chr3L	21278536	21279423	IM
chr3L	21310884	21311314	IM
chr3L	21327923	21328565	IM
chr3L	21375393	21375824	IM
chr3L	21438743	21439154	IM
chr3L	21447028	21447414	IM
chr3L	21476758	21477540	IM
chr3L	21529975	21530477	IM
chr3L	21547805	21548356	IM
chr3L	21597423	21597784	IM
chr3L	21633744	21634276	IM
chr3L	21645953	21646401	IM
chr3L	21721656	21722116	IM
chr3L	21766872	21767378	IM
chr3L	21801595	21802167	IM
chr3L	21817831	21818340	IM
chr3L	21834180	21834758	IM
chr3L	21872241	21872856	IM
chr3L	21923283	21923638	IM
chr3L	21947943	21948493	IM
chr3L	21953509	21953909	IM
chr3L	22093841	22094587	IM
chr3L	22128189	22128565	IM
chr3L	22259464	22260049	IM
chr3L	22260282	22261030	IM
chr3L	22332310	22332868	IM
chr3L	22339602	22340122	IM
chr3L	22555878	22556340	IM
chr3L	22610285	22610811	IM
chr3L	22627141	22627595	IM
chr3L	22674029	22674406	IM
chr3L	22706737	22707101	IM
chr3L	22710089	22710566	IM
chr3L	22766373	22766808	IM
chr3L	22817654	22818425	IM
chr3L	22828156	22829057	IM
chr3L	22856696	22857207	IM
chr3L	22864932	22865474	IM
chr3L	22887243	22888445	IM
chr3L	22903236	22903712	IM
chr3L	22933376	22933800	IM
chr3L	22938189	22938864	IM
chr3L	22941430	22941887	IM
chr3L	22951198	22951596	IM
chr3L	22975189	22975605	IM
chr3L	23105651	23106374	IM
chr3L	24385353	24385993	IM
chr3R	22671	23181	IM
chr3R	32123	33388	IM
chr3R	145136	145685	IM
chr3R	159531	160028	IM
chr3R	186218	186960	IM
chr3R	237087	237716	IM
chr3R	278848	279475	IM
chr3R	356698	357075	IM
chr3R	485074	485655	IM
chr3R	510573	511020	IM
chr3R	530893	531404	IM
chr3R	539672	540211	IM
chr3R	628847	629501	IM
chr3R	646835	647478	IM
chr3R	678035	678644	IM
chr3R	773611	774021	IM
chr3R	777605	778614	IM
chr3R	788297	788918	IM
chr3R	794853	795359	IM
chr3R	796180	797130	IM
chr3R	897940	898878	IM
chr3R	952651	953153	IM
chr3R	1042929	1043517	IM
chr3R	1057616	1058244	IM
chr3R	1076962	1077769	IM
chr3R	1108357	1109015	IM
chr3R	1124282	1124686	IM
chr3R	1124723	1125172	IM
chr3R	1126359	1126822	IM
chr3R	1133657	1133962	IM
chr3R	1149387	1150114	IM
chr3R	1193196	1194295	IM
chr3R	1342137	1343367	IM
chr3R	1426649	1427049	IM
chr3R	1449665	1450502	IM
chr3R	1474031	1474621	IM
chr3R	1584423	1584969	IM
chr3R	1598202	1598725	IM
chr3R	1604449	1604804	IM
chr3R	1604853	1605277	IM
chr3R	1687683	1688493	IM
chr3R	1833025	1833579	IM
chr3R	1996453	1996928	IM
chr3R	2031757	2032434	IM
chr3R	2035791	2036310	IM
chr3R	2231357	2231759	IM
chr3R	2300191	2300574	IM
chr3R	2485520	2485976	IM
chr3R	2509460	2509856	IM
chr3R	2531993	2532558	IM
chr3R	2534558	2534921	IM
chr3R	2585105	2585644	IM
chr3R	2594032	2594473	IM
chr3R	2605844	2606254	IM
chr3R	2632324	2632795	IM
chr3R	2645812	2646574	IM
chr3R	2646768	2647018	IM
chr3R	2647767	2648618	IM
chr3R	2674283	2674735	IM
chr3R	2696578	2696858	IM
chr3R	2733833	2734309	IM
chr3R	2737753	2738338	IM
chr3R	2738474	2738969	IM
chr3R	2758421	2758936	IM
chr3R	2796210	2796583	IM
chr3R	2826288	2826936	IM
chr3R	2899947	2900852	IM
chr3R	2911885	2912492	IM
chr3R	2949388	2949853	IM
chr3R	2955342	2955705	IM
chr3R	2956621	2957011	IM
chr3R	2970237	2970663	IM
chr3R	3114175	3114657	IM
chr3R	3115927	3116420	IM
chr3R	3172145	3172717	IM
chr3R	3300292	3300883	IM
chr3R	3374585	3375184	IM
chr3R	3605394	3606302	IM
chr3R	3619497	3620071	IM
chr3R	3635673	3636503	IM
chr3R	3711707	3712910	IM
chr3R	3733014	3733535	IM
chr3R	3793442	3793939	IM
chr3R	3803274	3803792	IM
chr3R	3807059	3807474	IM
chr3R	3825084	3825570	IM
chr3R	3945393	3946016	IM
chr3R	4007020	4007638	IM
chr3R	4058978	4059507	IM
chr3R	4126914	4127430	IM
chr3R	4130805	4131381	IM
chr3R	4141965	4142478	IM
chr3R	4272996	4273463	IM
chr3R	4303051	4303704	IM
chr3R	4315461	4316037	IM
chr3R	4343405	4343850	IM
chr3R	4468414	4468822	IM
chr3R	4485896	4486419	IM
chr3R	4533296	4534147	IM
chr3R	4534260	4535303	IM
chr3R	4535307	4535708	IM
chr3R	4636091	4636587	IM
chr3R	4636964	4637417	IM
chr3R	4671816	4672279	IM
chr3R	4770571	4770991	IM
chr3R	4805469	4806386	IM
chr3R	4806391	4806852	IM
chr3R	4839757	4840501	IM
chr3R	4865199	4865722	IM
chr3R	4878470	4879305	IM
chr3R	4880006	4880999	IM
chr3R	4883380	4883878	IM
chr3R	4893945	4894802	IM
chr3R	5086255	5086657	IM
chr3R	5154451	5154962	IM
chr3R	5160753	5161062	IM
chr3R	5166939	5167361	IM
chr3R	5167402	5167855	IM
chr3R	5226671	5227106	IM
chr3R	5262047	5262644	IM
chr3R	5322449	5322884	IM
chr3R	5328044	5328541	IM
chr3R	5335828	5336291	IM
chr3R	5338502	5339078	IM
chr3R	5377018	5377462	IM
chr3R	5399394	5399800	IM
chr3R	5399884	5400500	IM
chr3R	5403612	5403912	IM
chr3R	5412415	5412878	IM
chr3R	5416509	5417036	IM
chr3R	5456362	5456814	IM
chr3R	5463090	5463558	IM
[truncated: 8,952 more rows]
