# Supplementary material for: A possible role of Drosophila CTCF in mitotic bookmarking and maintaining chromatin domains during the cell cycle
Source: Biol Res. 2015 May 27;48(1):27. doi: 10.1186/s40659-015-0019-6 (PMC4485355; doi:10.1186/s40659-015-0019-6)
Supplement: Additional file 2: Figure S1. — Characteristics of insulators binding events during interphase and mitosis. (A) Proportions of BEAF-32 and CP190 binding sites of each class. (B) GC content of dCTCF-binding sites DNA sequences. The x axis represents the distance from dCTCF-binding sites, and ‘0’ is the summit. Negative and positive values indicate upstream and downstream of dCTCF-binding sites, respectively. (C) Motif analysis of CP190-binding sites. The two upper motifs were de novo generated, and the two lower motifs were isolated from the JASPAR database. [file 40659_2015_19_MOESM2_ESM.zip]

Archive with 1 entries (1 files):
- 40659_2015_19_MOESM2_ESM.eps
