# Supplementary material for: A possible role of Drosophila CTCF in mitotic bookmarking and maintaining chromatin domains during the cell cycle
Source: Biol Res. 2015 May 27;48(1):27. doi: 10.1186/s40659-015-0019-6 (PMC4485355; doi:10.1186/s40659-015-0019-6)
Supplement: Additional file 3: Table S2. — GO terms category enrichment identified by DAVID. [file 40659_2015_19_MOESM3_ESM.xls]

## Sheet: dCTCF_IM
Annotation Cluster 1	Enrichment Score: 16.079807725359125
Category	Term	Count	%	PValue	Genes	List Total	Pop Hits	Pop Total	Fold Enrichment	Bonferroni	Benjamini	FDR
GOTERM_BP_FAT	GO:0007052~mitotic spindle organization	51	7.98122	1.10106e-20	PVR, RPL18, RPL19, CAM, NOD, RPS4, TOP2, CG13900, SPX, RPN1, RPL12, ROK, DPA, VHAPPA1-1, TCP-1ETA, BALL, TUM, C12.1, STA, RPS18, RPS16, PAV, RPS15, RPS13, RPS11, RPL10AB, CG7033, RPL35, EIF-2BETA, CID, RPL30, RPL32, RPL6, RPL31, SMT3, BUB1, POLO, DLIC, HEL25E, DMT, SPD-2, RPL26, RPS9, RPL24, CCT5, CG8258, RPL23, RPL22, RPL21, RPS30, TCP-1ZETA	449	194	7937	4.64706	2.06558e-17	2.06558e-17	1.87892e-17
GOTERM_BP_FAT	GO:0007051~spindle organization	52	8.13772	1.86651e-18	PVR, RPL18, RPL19, CAM, NOD, RPS4, TOP2, CG13900, SPX, RPN1, RPL12, ROK, DPA, VHAPPA1-1, TCP-1ETA, BALL, TUM, C12.1, STA, RPS18, RPS16, PAV, RPS15, RPS13, RPS11, RPL10AB, CG7033, RPL35, EIF-2BETA, CID, RPL30, RPL32, RPL6, RPL31, SMT3, BUB1, POLO, HEL25E, DLIC, DMT, SPD-2, RPL26, RPS9, RPL24, WDB, CCT5, CG8258, RPL23, RPL22, RPL21, RPS30, TCP-1ZETA	449	225	7937	4.08537	3.50157e-15	1.75079e-15	3.18514e-15
GOTERM_BP_FAT	GO:0000226~microtubule cytoskeleton organization	60	9.38967	3.35814e-18	RPL18, PVR, CAM, RPL19, NOD, RPS4, TOP2, RCD5, SPX, CG13900, CYCB, RPN1, RPL12, ROK, BICD, DPA, VHAPPA1-1, TCP-1ETA, BALL, SPN-F, SQD, TUM, C12.1, STA, RPS18, RPS16, PAV, RPS15, RPS13, RPS11, SHOT, BBS4, RPL10AB, CG7033, RPL35, CID, EIF-2BETA, RPL30, RPL32, RPL31, RPL6, SMT3, BUB1, POLO, HEL25E, DLIC, DMT, SPD-2, RPL26, RPS9, RPL24, WDB, CCT5, RPL23, CG8258, BAZ, RPL22, RPL21, RPS30, TCP-1ZETA	449	298	7937	3.55914	6.29987e-15	2.09996e-15	5.73057e-15
GOTERM_BP_FAT	GO:0000278~mitotic cell cycle	66	10.3286	5.9441e-18	RPL18, PVR, TLK, CAM, RPL19, PITA, NOD, RPS4, TOP2, SPX, CG13900, CYCB, RPN1, RPL12, SLS, ROK, EGFR, RAN, DPA, VHAPPA1-1, TCP-1ETA, BALL, MCM2, TUM, MCM6, C12.1, STA, RPS18, SCRA, RPS16, PAV, RPS15, RPS13, RPS11, RPL10AB, CG7033, RPL35, CID, EIF-2BETA, AWD, RPL30, RPL32, RPL31, RPL6, BUB1, SMT3, POLO, HEL25E, DLIC, TAF1, DMT, SPD-2, RPL26, RPS9, RPL24, RCA1, CCT5, RPL23, CG8258, BAZ, RPL22, RPL21…	449	358	7937	3.2589	1.11511e-14	2.78778e-15	1.01434e-14
GOTERM_BP_FAT	GO:0007010~cytoskeleton organization	73	11.4241	8.57783e-16	RPL18, PVR, CAM, RPL19, NOD, RPS4, TOP2, ZIP, RCD5, SPX, CG13900, CYCB, RPN1, RPL12, SLS, ROK, BICD, G-OALPHA47A, RAN, DPA, VHAPPA1-1, TCP-1ETA, CYCT, SPN-F, BALL, SQD, TUM, C12.1, STA, GRO, RPS18, CG32138, RPS16, SCRA, PAV, RPS15, VAV, CG33232, RPS13, RPS11, SHOT, BBS4, CAPU, RPL10AB, CG7033, RPL35, N, CID, EIF-2BETA, RPL30, RPL32, RPL31, RPL6, BUB1, SMT3, POLO, HEL25E, DLIC, DMT, SPD-2, RPL26, …	449	465	7937	2.77511	1.66622e-12	3.33289e-13	1.52101e-12
GOTERM_BP_FAT	GO:0007017~microtubule-based process	65	10.1721	1.86202e-14	RPL18, PVR, CAM, RPL19, NOD, RPS4, TOP2, RCD5, SPX, CG13900, JAGN, CYCB, RPN1, RPL12, ROK, BICD, DPA, VHAPPA1-1, TCP-1ETA, BALL, SPN-F, SQD, TUM, C12.1, STA, RPS18, RPS16, PAV, RPS15, RPS13, RPS11, SHOT, BBS4, RPL10AB, CG7033, RPL35, CID, EIF-2BETA, AWD, RPL30, RPL32, RPL31, RPL6, BUB1, SMT3, POLO, DLC90F, HEL25E, DLIC, DMT, SPD-2, RPL26, RPS9, RPL24, KLAR, WDB, CCT5, RPL23, CG8258, BAZ, MAP60, R…	449	406	7937	2.83007	3.49907e-11	4.37383e-12	3.18301e-11
GOTERM_BP_FAT	GO:0000279~M phase	67	10.4851	4.21657e-12	RPL18, PVR, CAM, RPL19, PITA, NOD, MCM10, RPS4, TOP2, SPX, CG13900, CYCB, RPN1, RPL12, SLS, ROK, HIS4:CG33883, RAN, DPA, VHAPPA1-1, TCP-1ETA, BALL, MCM2, TUM, MCM5, MCM6, C12.1, STA, RPS18, RPS16, SCRA, PAV, RPS15, RPS13, RPS11, RPL10AB, CG7033, RPL35, CID, EIF-2BETA, AWD, RPL30, RPL32, RPL31, RPL6, BUB1, SMT3, POLO, HEL25E, DLIC, DMT, LWR, SPD-2, RPL26, RPS9, RPL24, MUS301, WDB, CCT5, RPL23, CG8…	449	478	7937	2.47775	7.91039e-09	6.59199e-10	7.19554e-09
Annotation Cluster 2	Enrichment Score: 12.975422072438759
Category	Term	Count	%	PValue	Genes	List Total	Pop Hits	Pop Total	Fold Enrichment	Bonferroni	Benjamini	FDR
GOTERM_BP_FAT	GO:0000278~mitotic cell cycle	66	10.3286	5.9441e-18	RPL18, PVR, TLK, CAM, RPL19, PITA, NOD, RPS4, TOP2, SPX, CG13900, CYCB, RPN1, RPL12, SLS, ROK, EGFR, RAN, DPA, VHAPPA1-1, TCP-1ETA, BALL, MCM2, TUM, MCM6, C12.1, STA, RPS18, SCRA, RPS16, PAV, RPS15, RPS13, RPS11, RPL10AB, CG7033, RPL35, CID, EIF-2BETA, AWD, RPL30, RPL32, RPL31, RPL6, BUB1, SMT3, POLO, HEL25E, DLIC, TAF1, DMT, SPD-2, RPL26, RPS9, RPL24, RCA1, CCT5, RPL23, CG8258, BAZ, RPL22, RPL21…	449	358	7937	3.2589	1.11511e-14	2.78778e-15	1.01434e-14
GOTERM_BP_FAT	GO:0007049~cell cycle	81	12.6761	4.28415e-13	RPL18, PVR, TLK, CAM, RPL19, PITA, NOD, MCM10, RPS4, TOP2, RCD5, SPX, CG13900, CYCB, RPN1, RPL12, SLS, ROK, EGFR, HIS4:CG33883, RAN, DPA, VHAPPA1-1, CYCT, TCP-1ETA, BALL, MCM2, TUM, CDK4, MCM5, MCM6, C12.1, STA, RPS18, RPS16, SCRA, PAV, RPS15, RPS13, RPS11, SHOT, RPL10AB, CG7033, RPL35, N, CID, EIF-2BETA, AWD, RPL30, RPL32, RPL31, RPL6, BUB1, SMT3, POLO, MARS, HEL25E, DLIC, TAF1, DMT, LWR, SPD-2,…	449	616	7937	2.32442	8.03744e-10	8.93049e-11	7.31115e-10
GOTERM_BP_FAT	GO:0022403~cell cycle phase	70	10.9546	8.73522e-13	RPL18, PVR, CAM, RPL19, PITA, NOD, MCM10, RPS4, TOP2, SPX, CG13900, CYCB, RPN1, RPL12, SLS, ROK, EGFR, HIS4:CG33883, RAN, DPA, VHAPPA1-1, TCP-1ETA, BALL, MCM2, TUM, MCM5, MCM6, C12.1, STA, RPS18, RPS16, SCRA, PAV, RPS15, RPS13, RPS11, RPL10AB, CG7033, RPL35, CID, EIF-2BETA, AWD, RPL30, RPL32, RPL31, RPL6, BUB1, SMT3, POLO, HEL25E, DLIC, TAF1, DMT, LWR, SPD-2, RPL26, RPS9, RPL24, MUS301, WDB, RCA1…	449	496	7937	2.49475	1.63873e-09	1.63873e-10	1.49064e-09
GOTERM_BP_FAT	GO:0022402~cell cycle process	74	11.5806	1.41483e-12	RPL18, PVR, CAM, RPL19, PITA, NOD, MCM10, RPS4, TOP2, RCD5, SPX, CG13900, CYCB, RPN1, RPL12, SLS, ROK, EGFR, HIS4:CG33883, RAN, DPA, VHAPPA1-1, TCP-1ETA, BALL, MCM2, TUM, MCM5, MCM6, C12.1, STA, RPS18, RPS16, SCRA, PAV, RPS15, RPS13, RPS11, SHOT, RPL10AB, CG7033, RPL35, CID, EIF-2BETA, AWD, RPL30, RPL32, RPL31, RPL6, BUB1, SMT3, POLO, HEL25E, DLIC, TAF1, DMT, LWR, SPD-2, RPL26, RPS9, RPL24, SMC1,…	449	547	7937	2.39141	2.65429e-09	2.41299e-10	2.41444e-09
GOTERM_BP_FAT	GO:0000279~M phase	67	10.4851	4.21657e-12	RPL18, PVR, CAM, RPL19, PITA, NOD, MCM10, RPS4, TOP2, SPX, CG13900, CYCB, RPN1, RPL12, SLS, ROK, HIS4:CG33883, RAN, DPA, VHAPPA1-1, TCP-1ETA, BALL, MCM2, TUM, MCM5, MCM6, C12.1, STA, RPS18, RPS16, SCRA, PAV, RPS15, RPS13, RPS11, RPL10AB, CG7033, RPL35, CID, EIF-2BETA, AWD, RPL30, RPL32, RPL31, RPL6, BUB1, SMT3, POLO, HEL25E, DLIC, DMT, LWR, SPD-2, RPL26, RPS9, RPL24, MUS301, WDB, CCT5, RPL23, CG8…	449	478	7937	2.47775	7.91039e-09	6.59199e-10	7.19554e-09
Annotation Cluster 3	Enrichment Score: 3.2135433207916146
Category	Term	Count	%	PValue	Genes	List Total	Pop Hits	Pop Total	Fold Enrichment	Bonferroni	Benjamini	FDR
GOTERM_BP_FAT	GO:0001738~morphogenesis of a polarized epithelium	13	2.03443	0.000481053	EGFR, G-OALPHA47A, STY, FZ, N, CNO, WNT4, ZIP, BAZ, DCO, CADN, ROK, TAK1	449	70	7937	3.28288	0.594516	0.0234746	0.817738
GOTERM_BP_FAT	GO:0001736~establishment of planar polarity	12	1.87793	0.000525858	EGFR, G-OALPHA47A, WNT4, ZIP, DCO, CADN, FZ, STY, N, CNO, ROK, TAK1	449	61	7937	3.47745	0.627221	0.0249844	0.89358
GOTERM_BP_FAT	GO:0007164~establishment of tissue polarity	12	1.87793	0.000607511	EGFR, G-OALPHA47A, WNT4, ZIP, DCO, CADN, FZ, STY, N, CNO, ROK, TAK1	449	62	7937	3.42137	0.680193	0.0280986	1.03165
GOTERM_BP_FAT	GO:0042067~establishment of ommatidial polarity	10	1.56495	0.000910356	EGFR, WNT4, DCO, CADN, FZ, STY, N, CNO, ROK, TAK1	449	46	7937	3.84284	0.818882	0.0364623	1.54219
Annotation Cluster 4	Enrichment Score: 3.0430345410146242
Category	Term	Count	%	PValue	Genes	List Total	Pop Hits	Pop Total	Fold Enrichment	Bonferroni	Benjamini	FDR
GOTERM_BP_FAT	GO:0048732~gland development	22	3.44288	0.000314386	EGFR, PVR, BTHD, ABD-B, ECR, EIP75B, OBP99B, FOG, EIP63F-1, ZFH1, FZ, PVF1, N, EIP74EF, FZ2, WNT4, ZIP, SRP, FTZ-F1, USH, EF1GAMMA, CG9769	449	163	7937	2.38586	0.445607	0.0177164	0.535138
GOTERM_BP_FAT	GO:0007431~salivary gland development	19	2.9734	0.000781082	EGFR, PVR, BTHD, ABD-B, EIP75B, ECR, OBP99B, FOG, EIP63F-1, FZ, PVF1, EIP74EF, FZ2, WNT4, ZIP, SRP, FTZ-F1, EF1GAMMA, CG9769	449	139	7937	2.41629	0.769126	0.0335157	1.32456
GOTERM_BP_FAT	GO:0035272~exocrine system development	19	2.9734	0.000781082	EGFR, PVR, BTHD, ABD-B, EIP75B, ECR, OBP99B, FOG, EIP63F-1, FZ, PVF1, EIP74EF, FZ2, WNT4, ZIP, SRP, FTZ-F1, EF1GAMMA, CG9769	449	139	7937	2.41629	0.769126	0.0335157	1.32456
GOTERM_BP_FAT	GO:0022612~gland morphogenesis	16	2.50391	0.00178232	PVR, EIP75B, ECR, OBP99B, FOG, EIP63F-1, FZ, PVF1, EIP74EF, FZ2, WNT4, ZIP, SRP, FTZ-F1, EF1GAMMA, CG9769	449	114	7937	2.48099	0.964797	0.0560671	2.99832
GOTERM_BP_FAT	GO:0007435~salivary gland morphogenesis	16	2.50391	0.00178232	PVR, EIP75B, ECR, OBP99B, FOG, EIP63F-1, FZ, PVF1, EIP74EF, FZ2, WNT4, ZIP, SRP, FTZ-F1, EF1GAMMA, CG9769	449	114	7937	2.48099	0.964797	0.0560671	2.99832
Annotation Cluster 5	Enrichment Score: 2.970233742268178
Category	Term	Count	%	PValue	Genes	List Total	Pop Hits	Pop Total	Fold Enrichment	Bonferroni	Benjamini	FDR
GOTERM_BP_FAT	GO:0007292~female gamete generation	52	8.13772	0.000210251	PVR, VN, GEF26, PNT, PVF1, POLYBROMO, MMP2, GEMININ, ZIP, JAGN, MOR, ROK, MIP120, BICD, EGFR, PIWI, GIG, BALL, SPN-F, STY, NACALPHA, SQD, EIP74EF, BEAF-32, MCM6, BCD, FAS3, SCRA, YPS, ATX2, CAPU, ECR, EIP75B, HSROMEGA, N, RACK1, PPAN, INR, SMT3, SGG, DLIC, SRY-DELTA, BAI, STUMPS, AXN, MUS301, BAZ, DNC, SFMBT, MEF2, PTP61F, CSN3	449	546	7937	1.68353	0.325964	0.016302	0.358181
GOTERM_BP_FAT	GO:0048477~oogenesis	51	7.98122	0.000288999	PVR, VN, GEF26, PNT, PVF1, POLYBROMO, MMP2, GEMININ, ZIP, JAGN, MOR, ROK, MIP120, BICD, EGFR, PIWI, STY, GIG, BALL, SPN-F, NACALPHA, SQD, EIP74EF, BEAF-32, MCM6, BCD, FAS3, SCRA, YPS, ATX2, CAPU, ECR, EIP75B, HSROMEGA, N, RACK1, PPAN, SMT3, SGG, DLIC, SRY-DELTA, BAI, STUMPS, AXN, MUS301, BAZ, DNC, SFMBT, MEF2, PTP61F, CSN3	449	539	7937	1.6726	0.418556	0.0168023	0.492025
GOTERM_BP_FAT	GO:0007276~gamete generation	61	9.54617	0.00101337	PVR, VN, GEF26, PVF1, PNT, POLYBROMO, MMP2, GEMININ, ZIP, JAGN, TTV, MOR, FOI, MIP120, ROK, BICD, EGFR, PIWI, TAZ, GIG, BALL, SPN-F, STY, NACALPHA, SQD, EIP74EF, BEAF-32, MCM6, BCD, FAS3, SCRA, YPS, ATX2, CAPU, ABD-B, ECR, EIP75B, ZFH1, BRUCE, HSROMEGA, N, IFC, RACK1, PPAN, INR, SMT3, SRP, DLC90F, DLIC, SGG, SRY-DELTA, BAI, STUMPS, AXN, MUS301, BAZ, DNC, SFMBT, MEF2, PTP61F, CSN3	449	715	7937	1.50811	0.850736	0.0388509	1.71527
GOTERM_BP_FAT	GO:0019953~sexual reproduction	62	9.70266	0.00120584	PVR, VN, GEF26, PVF1, PNT, POLYBROMO, MMP2, GEMININ, ZIP, JAGN, TTV, MOR, FOI, MIP120, ROK, BICD, EGFR, PIWI, TAZ, GIG, BALL, SPN-F, STY, NACALPHA, SQD, EIP74EF, BEAF-32, MCM6, BCD, FAS3, SCRA, YPS, ATX2, CAPU, ABD-B, ECR, EIP75B, ZFH1, BRUCE, HSROMEGA, N, IFC, RACK1, PPAN, INR, SMT3, POLO, SRP, DLC90F, DLIC, SGG, SRY-DELTA, BAI, STUMPS, AXN, MUS301, BAZ, DNC, SFMBT, MEF2, PTP61F, CSN3	449	735	7937	1.49113	0.896015	0.0410505	2.03791
GOTERM_BP_FAT	GO:0048609~reproductive process in a multicellular organism	62	9.70266	0.0045077	PVR, VN, GEF26, PVF1, PNT, POLYBROMO, MMP2, GDH, GEMININ, ZIP, JAGN, TTV, MOR, FOI, MIP120, ROK, BICD, EGFR, PIWI, TAZ, GIG, BALL, SPN-F, STY, NACALPHA, SQD, EIP74EF, BEAF-32, MCM6, BCD, FAS3, SCRA, YPS, ATX2, CAPU, ABD-B, ECR, EIP75B, ZFH1, BRUCE, HSROMEGA, N, IFC, RACK1, PPAN, INR, SMT3, SRP, DLC90F, DLIC, SGG, SRY-DELTA, BAI, STUMPS, AXN, MUS301, BAZ, DNC, SFMBT, MEF2, PTP61F, CSN3	449	778	7937	1.40871	0.999791	0.102966	7.41994
GOTERM_BP_FAT	GO:0032504~multicellular organism reproduction	62	9.70266	0.0045077	PVR, VN, GEF26, PVF1, PNT, POLYBROMO, MMP2, GDH, GEMININ, ZIP, JAGN, TTV, MOR, FOI, MIP120, ROK, BICD, EGFR, PIWI, TAZ, GIG, BALL, SPN-F, STY, NACALPHA, SQD, EIP74EF, BEAF-32, MCM6, BCD, FAS3, SCRA, YPS, ATX2, CAPU, ABD-B, ECR, EIP75B, ZFH1, BRUCE, HSROMEGA, N, IFC, RACK1, PPAN, INR, SMT3, SRP, DLC90F, DLIC, SGG, SRY-DELTA, BAI, STUMPS, AXN, MUS301, BAZ, DNC, SFMBT, MEF2, PTP61F, CSN3	449	778	7937	1.40871	0.999791	0.102966	7.41994
Annotation Cluster 6	Enrichment Score: 2.9013394028014505
Category	Term	Count	%	PValue	Genes	List Total	Pop Hits	Pop Total	Fold Enrichment	Bonferroni	Benjamini	FDR
GOTERM_BP_FAT	GO:0060429~epithelium development	27	4.22535	0.000727378	PCK, FZ, PNT, N, CNO, CG25C, WNT4, ZIP, DCO, INR, EIP63E, SRP, FOI, ROK, NMT, EGFR, G-OALPHA47A, STUMPS, FOG, STY, KNK, SQD, BAZ, CADN, USH, SHOT, TAK1	449	235	7937	2.03098	0.744634	0.0327459	1.23402
GOTERM_BP_FAT	GO:0002009~morphogenesis of an epithelium	26	4.06886	0.000859373	FZ, PNT, N, CNO, CG25C, WNT4, ZIP, DCO, INR, EIP63E, SRP, FOI, ROK, NMT, EGFR, G-OALPHA47A, STUMPS, FOG, STY, KNK, SQD, BAZ, CADN, USH, SHOT, TAK1	449	225	7937	2.04268	0.800686	0.035207	1.45641
GOTERM_BP_FAT	GO:0048729~tissue morphogenesis	26	4.06886	0.00316257	FZ, PNT, N, CNO, CG25C, WNT4, ZIP, DCO, INR, EIP63E, SRP, FOI, ROK, NMT, EGFR, G-OALPHA47A, STUMPS, FOG, STY, KNK, SQD, BAZ, CADN, USH, SHOT, TAK1	449	247	7937	1.86074	0.997374	0.0802888	5.26189
Annotation Cluster 7	Enrichment Score: 2.6816314611420093
Category	Term	Count	%	PValue	Genes	List Total	Pop Hits	Pop Total	Fold Enrichment	Bonferroni	Benjamini	FDR
GOTERM_BP_FAT	GO:0016310~phosphorylation	42	6.57277	0.000469308	PVR, CG5790, CG4769, TLK, PK92B, CG8173, CAM, VHA44, MTACP1, CG1970, ATPSYN-GAMMA, CG7580, SMI35A, LEVY, CG6020, AWD, SEV, DCO, INR, EIP63E, BUB1, POLO, CG11455, ROK, CG9603, EGFR, SGG, COVA, SLIK, VHAPPA1-1, ATPSYN-B, CG11859, CG5548, BALL, CG4041, CDK4, IPK2, CG1746, ND75, PAR-1, SNF4AGAMMA, TAK1	449	425	7937	1.74691	0.585478	0.0235198	0.797849
GOTERM_BP_FAT	GO:0006793~phosphorus metabolic process	47	7.35524	0.00438353	PVR, CG5790, CG4769, TLK, CG8173, PK92B, CAM, VHA44, MTACP1, CG1970, ATPSYN-GAMMA, CG7580, CG14903, SMI35A, LEVY, CG6020, AWD, SEV, DCO, INR, EIP63E, BUB1, POLO, CG11455, ROK, CG9603, EGFR, SGG, COVA, SLIK, VHAPPA1-1, ATPSYN-B, CG11859, CG5548, BALL, CG4041, CDK4, L(1)G0232, IPK2, CG1746, CG17598, ND75, PAR-1, PTP61F, MKP-4, SNF4AGAMMA, TAK1	449	551	7937	1.50784	0.999737	0.102769	7.22268
GOTERM_BP_FAT	GO:0006796~phosphate metabolic process	47	7.35524	0.00438353	PVR, CG5790, CG4769, TLK, CG8173, PK92B, CAM, VHA44, MTACP1, CG1970, ATPSYN-GAMMA, CG7580, CG14903, SMI35A, LEVY, CG6020, AWD, SEV, DCO, INR, EIP63E, BUB1, POLO, CG11455, ROK, CG9603, EGFR, SGG, COVA, SLIK, VHAPPA1-1, ATPSYN-B, CG11859, CG5548, BALL, CG4041, CDK4, L(1)G0232, IPK2, CG1746, CG17598, ND75, PAR-1, PTP61F, MKP-4, SNF4AGAMMA, TAK1	449	551	7937	1.50784	0.999737	0.102769	7.22268
Annotation Cluster 8	Enrichment Score: 2.4724259121689496
Category	Term	Count	%	PValue	Genes	List Total	Pop Hits	Pop Total	Fold Enrichment	Bonferroni	Benjamini	FDR
GOTERM_BP_FAT	GO:0009791~post-embryonic development	41	6.41628	0.00133236	VHA44, ECR, EIP75B, OBP99B, NVD, VN, GEF26, FZ, DLL, PNT, N, HR4, MMP2, SCU, PPAN, WNT4, ZIP, DCO, EIP63E, SNS, FTZ-F1, SRP, UNK, EF1GAMMA, ROK, CG9769, EGFR, G-OALPHA47A, SGG, EIP63F-1, AXN, WLS, EIP74EF, BAB1, E(BX), RCA1, SNAP, KIRRE, SHOT, AP-2, TAK1	449	434	7937	1.66995	0.918011	0.0436811	2.24946
GOTERM_BP_FAT	GO:0007552~metamorphosis	34	5.32081	0.0041609	ECR, EIP75B, OBP99B, NVD, VN, GEF26, FZ, DLL, PNT, N, HR4, MMP2, WNT4, ZIP, DCO, EIP63E, FTZ-F1, UNK, EF1GAMMA, ROK, CG9769, EGFR, G-OALPHA47A, SGG, EIP63F-1, AXN, WLS, EIP74EF, BAB1, RCA1, SNAP, SHOT, AP-2, TAK1	449	362	7937	1.66028	0.999599	0.10031	6.86802
GOTERM_BP_FAT	GO:0002165~instar larval or pupal development	37	5.7903	0.00690102	VHA44, ECR, EIP75B, OBP99B, NVD, VN, GEF26, FZ, DLL, PNT, N, HR4, MMP2, SCU, WNT4, ZIP, DCO, EIP63E, FTZ-F1, UNK, EF1GAMMA, ROK, CG9769, EGFR, G-OALPHA47A, SGG, EIP63F-1, AXN, WLS, EIP74EF, BAB1, E(BX), RCA1, SNAP, SHOT, AP-2, TAK1	449	418	7937	1.56472	0.999998	0.130372	11.1457
Annotation Cluster 9	Enrichment Score: 2.449099179455742
Category	Term	Count	%	PValue	Genes	List Total	Pop Hits	Pop Total	Fold Enrichment	Bonferroni	Benjamini	FDR
GOTERM_BP_FAT	GO:0030097~hemopoiesis	9	1.40845	0.00244223	PVR, LWR, GEF26, SU(VAR)2-10, PVF1, SRP, N, USH, E(BX)	449	43	7937	3.69985	0.989819	0.066175	4.08684
GOTERM_BP_FAT	GO:0048534~hemopoietic or lymphoid organ development	10	1.56495	0.00429	PVR, LWR, GEF26, ZFH1, SU(VAR)2-10, PVF1, SRP, N, USH, E(BX)	449	57	7937	3.10124	0.999686	0.101958	7.07385
GOTERM_BP_FAT	GO:0002520~immune system development	10	1.56495	0.00429	PVR, LWR, GEF26, ZFH1, SU(VAR)2-10, PVF1, SRP, N, USH, E(BX)	449	57	7937	3.10124	0.999686	0.101958	7.07385
Annotation Cluster 10	Enrichment Score: 2.336587815314334
Category	Term	Count	%	PValue	Genes	List Total	Pop Hits	Pop Total	Fold Enrichment	Bonferroni	Benjamini	FDR
GOTERM_BP_FAT	GO:0035282~segmentation	27	4.22535	0.0031125	CAPU, ABD-B, LIN, PNT, N, OTP, WNT4, PRD, SEV, FTZ-F1, SLS, ANTP, BICD, EGFR, SGG, UPD2, SRY-DELTA, FOG, STY, KNK, SQD, WLS, CDK4, BCD, TEN-A, USH, AP-2	449	260	7937	1.83569	0.997115	0.0801505	5.18066
GOTERM_BP_FAT	GO:0009880~embryonic pattern specification	24	3.75587	0.00555755	EGFR, SGG, CAPU, ABD-B, SRY-DELTA, LWR, FOG, STY, LIN, KNK, PNT, SQD, N, WLS, CDK4, BCD, WNT4, PRD, SEV, TEN-A, FTZ-F1, USH, ANTP, BICD	449	231	7937	1.83658	0.999971	0.115737	9.07202
GOTERM_BP_FAT	GO:0007350~blastoderm segmentation	23	3.59937	0.00565254	EGFR, SGG, CAPU, ABD-B, SRY-DELTA, FOG, STY, LIN, KNK, PNT, SQD, N, WLS, CDK4, BCD, WNT4, SEV, PRD, TEN-A, FTZ-F1, USH, ANTP, BICD	449	218	7937	1.86501	0.999976	0.116314	9.22012
Annotation Cluster 11	Enrichment Score: 2.2668588811604673
Category	Term	Count	%	PValue	Genes	List Total	Pop Hits	Pop Total	Fold Enrichment	Bonferroni	Benjamini	FDR
GOTERM_BP_FAT	GO:0048666~neuron development	34	5.32081	0.00211234	ECR, ZFH1, GEF26, FZ, PNT, N, ESC, EIF-2BETA, RPS29, SEV, ACJ6, INR, FAX, DLIC, TAF4, SH, BEAT-IB, SIM, BON, KLAR, TUM, NRT, E(BX), FZ2, GRO, FAS3, UBA1, CADN, DNC, LANA, POP2, GALPHA49B, PTP61F, SHOT	449	347	7937	1.73205	0.981069	0.0610259	3.54413
GOTERM_BP_FAT	GO:0048812~neuron projection morphogenesis	28	4.38185	0.00575457	ECR, ZFH1, GEF26, FZ, N, ESC, EIF-2BETA, ACJ6, INR, FAX, DLIC, TAF4, SH, SIM, BEAT-IB, BON, NRT, TUM, E(BX), FZ2, GRO, FAS3, CADN, DNC, LANA, GALPHA49B, PTP61F, SHOT	449	286	7937	1.73062	0.99998	0.117014	9.37895
GOTERM_BP_FAT	GO:0031175~neuron projection development	28	4.38185	0.00606234	ECR, ZFH1, GEF26, FZ, N, ESC, EIF-2BETA, ACJ6, INR, FAX, DLIC, TAF4, SH, SIM, BEAT-IB, BON, NRT, TUM, E(BX), FZ2, GRO, FAS3, CADN, DNC, LANA, GALPHA49B, PTP61F, SHOT	449	287	7937	1.72459	0.999989	0.121581	9.85645
GOTERM_BP_FAT	GO:0048667~cell morphogenesis involved in neuron differentiation	28	4.38185	0.00631106	ECR, ZFH1, GEF26, FZ, N, ESC, EIF-2BETA, ACJ6, INR, FAX, DLIC, TAF4, SH, SIM, BEAT-IB, BON, NRT, TUM, E(BX), FZ2, GRO, FAS3, CADN, DNC, LANA, GALPHA49B, PTP61F, SHOT	449	288	7937	1.7186	0.999993	0.12363	10.2406
GOTERM_BP_FAT	GO:0000904~cell morphogenesis involved in differentiation	29	4.53834	0.00669691	ECR, ZFH1, GEF26, FZ, N, ESC, EIF-2BETA, JAGN, ACJ6, INR, FAX, DLIC, TAF4, SH, BEAT-IB, SIM, BON, NRT, TUM, E(BX), FZ2, GRO, FAS3, CADN, DNC, LANA, GALPHA49B, PTP61F, SHOT	449	303	7937	1.69186	0.999997	0.128046	10.8335
GOTERM_BP_FAT	GO:0007409~axonogenesis	21	3.28638	0.00804363	ECR, SH, ZFH1, GEF26, FZ, BEAT-IB, SIM, N, NRT, EIF-2BETA, FZ2, FAS3, ACJ6, INR, CADN, DNC, LANA, GALPHA49B, PTP61F, SHOT, FAX	449	198	7937	1.87484	1	0.145998	12.8742

## Sheet: dCTCF_IO
Annotation Cluster 1	Enrichment Score: 10.481645442691637
Category	Term	Count	%	PValue	Genes	List Total	Pop Hits	Pop Total	Fold Enrichment	Bonferroni	Benjamini	FDR
GOTERM_BP_FAT	GO:0030182~neuron differentiation	91	7.54561	3.87401e-14	LILLI, RG, DOCK, MBL, DOA, SDC, OSA, 14-3-3ZETA, PNT, TM1, ISWI, MBT, MOE, DAD, CDC42, L(3)MBT, GEF64C, HTH, ACJ6, ROBO, DNT, BAP60, SEMA-1A, PROS, FAX, IF, DSCAM, JUMU, CSW, PP1-87B, RIP11, SIM, P130CAS, NETA, ALK, NETB, JEB, MYS, EY, HAM, CON, RETN, FAS2, MICAL, APPL, JING, SHOT, NRG, BIF, SEMA-2A, ECR, BR, ZFH1, FZ, BETATUB60D, MANF, AMPH, SV, MMY, CHM, VVL, APC, SSH, KO, DLIC, MEW, SH, AXO, A…	779	409	7937	2.26692	8.43517e-11	8.43517e-11	6.72795e-11
GOTERM_BP_FAT	GO:0048666~neuron development	79	6.55058	7.1058e-13	LILLI, RG, DOCK, DOA, SDC, PNT, TM1, ISWI, MOE, DAD, CDC42, L(3)MBT, GEF64C, ACJ6, ROBO, DNT, BAP60, SEMA-1A, PROS, IF, FAX, DSCAM, JUMU, PP1-87B, RIP11, SIM, P130CAS, NETA, ALK, NETB, JEB, MYS, HAM, CON, RETN, FAS2, MICAL, APPL, JING, SHOT, NRG, BIF, SEMA-2A, ECR, ZFH1, FZ, BETATUB60D, MANF, AMPH, SV, MMY, CHM, VVL, APC, SSH, KO, DLIC, MEW, SH, AXO, ACTBETA, CT, ALPHA-SPEC, BEAT-IC, SM, KLAR, LE…	779	347	7937	2.31962	1.54685e-09	5.15617e-10	1.23375e-09
GOTERM_BP_FAT	GO:0007409~axonogenesis	54	4.47761	3.93408e-12	DOCK, SDC, DAD, CDC42, GEF64C, ACJ6, ROBO, DNT, SEMA-1A, PROS, IF, FAX, DSCAM, PP1-87B, SIM, P130CAS, NETA, ALK, JEB, NETB, MYS, CON, RETN, FAS2, MICAL, JING, SHOT, NRG, BIF, SEMA-2A, ECR, ZFH1, FZ, BETATUB60D, MMY, VVL, APC, SSH, KO, SH, MEW, BEAT-IC, ALPHA-SPEC, SM, LEA, SCM, BUR, LAR, NEDD4, DNC, CADN, ABL, ENA, PTP61F	779	198	7937	2.77874	8.56448e-09	1.7129e-09	6.8309e-09
GOTERM_BP_FAT	GO:0031175~neuron projection development	68	5.63847	5.46167e-12	DOCK, SDC, TM1, ISWI, DAD, CDC42, L(3)MBT, GEF64C, ACJ6, ROBO, DNT, BAP60, SEMA-1A, PROS, IF, FAX, DSCAM, JUMU, PP1-87B, SIM, P130CAS, NETA, ALK, NETB, JEB, MYS, HAM, CON, RETN, FAS2, MICAL, APPL, JING, SHOT, NRG, BIF, SEMA-2A, ECR, ZFH1, FZ, BETATUB60D, MANF, SV, MMY, CHM, VVL, APC, SSH, KO, DLIC, SH, MEW, ACTBETA, CT, BEAT-IC, ALPHA-SPEC, SM, LEA, SCM, BUR, LAR, NEDD4, DNC, CADN, ABL, PUM, PTP6…	779	287	7937	2.41405	1.189e-08	1.98166e-09	9.48327e-09
GOTERM_BP_FAT	GO:0000902~cell morphogenesis	90	7.46269	1.1139e-11	CHIC, DOCK, SDC, TM1, ISWI, MOE, CNO, DAD, CDC42, L(3)MBT, GEF64C, ACJ6, ROBO, DNT, BAP60, SEMA-1A, FAS, PROS, FAX, IF, DSCAM, RAW, JUMU, CSW, PP1-87B, SIM, P130CAS, VPS4, NETA, ALK, NETB, JEB, MYS, HAM, CON, RETN, FAS2, MICAL, SDT, CG17599, APPL, JING, SHOT, NRG, LAP1, FRTZ, BIF, SEMA-2A, MOB2, ECR, ZFH1, FZ, BETATUB60D, OSEG5, SV, PYD, MMY, CHM, VVL, APC, SSH, KO, G-IALPHA65A, DLIC, MEW, SH, AC…	779	442	7937	2.07462	2.42496e-08	3.46422e-09	1.93411e-08
GOTERM_BP_FAT	GO:0048812~neuron projection morphogenesis	67	5.55556	1.38091e-11	DOCK, SDC, TM1, ISWI, DAD, CDC42, L(3)MBT, GEF64C, ACJ6, ROBO, DNT, BAP60, SEMA-1A, PROS, IF, FAX, DSCAM, JUMU, PP1-87B, SIM, P130CAS, NETA, ALK, NETB, JEB, MYS, HAM, CON, RETN, FAS2, MICAL, APPL, JING, SHOT, NRG, BIF, SEMA-2A, ECR, ZFH1, FZ, BETATUB60D, SV, MMY, CHM, VVL, APC, SSH, KO, DLIC, SH, MEW, ACTBETA, CT, BEAT-IC, ALPHA-SPEC, SM, LEA, SCM, BUR, LAR, NEDD4, DNC, CADN, ABL, PUM, PTP61F, ENA	779	286	7937	2.38686	3.00623e-08	3.75779e-09	2.39773e-08
GOTERM_BP_FAT	GO:0030030~cell projection organization	78	6.46766	2.95313e-11	DOCK, SDC, OVO, TM1, MBS, ISWI, DAD, CDC42, L(3)MBT, GEF64C, ACJ6, ROBO, DNT, BAP60, SEMA-1A, PROS, IF, FAX, DSCAM, JUMU, PP1-87B, SIM, P130CAS, NETA, ALK, NETB, JEB, MYS, HAM, CON, RETN, FAS2, MICAL, CG17599, APPL, JING, SHOT, NRG, FRTZ, BIF, SEMA-2A, ECR, ZFH1, FZ, BETATUB60D, OSEG5, MANF, SV, VRI, MMY, CHM, VVL, APC, SSH, KO, DLIC, MEW, SH, ACTBETA, CT, ALPHA-SPEC, BEAT-IC, SM, LEA, SCM, BUR, …	779	365	7937	2.17731	6.42898e-08	7.14331e-09	5.12766e-08
GOTERM_BP_FAT	GO:0048667~cell morphogenesis involved in neuron differentiation	66	5.47264	5.59514e-11	DOCK, SDC, TM1, ISWI, DAD, CDC42, L(3)MBT, GEF64C, ACJ6, ROBO, DNT, BAP60, SEMA-1A, PROS, IF, FAX, DSCAM, JUMU, PP1-87B, SIM, P130CAS, NETA, ALK, NETB, JEB, MYS, HAM, CON, RETN, FAS2, MICAL, JING, SHOT, NRG, BIF, SEMA-2A, ECR, ZFH1, FZ, BETATUB60D, SV, MMY, CHM, VVL, APC, SSH, KO, DLIC, SH, MEW, ACTBETA, CT, BEAT-IC, ALPHA-SPEC, SM, LEA, SCM, BUR, LAR, NEDD4, DNC, CADN, ABL, PUM, PTP61F, ENA	779	288	7937	2.33491	1.21806e-07	1.21806e-08	9.71509e-08
GOTERM_BP_FAT	GO:0048858~cell projection morphogenesis	70	5.80431	1.22185e-10	DOCK, SDC, TM1, ISWI, DAD, CDC42, L(3)MBT, GEF64C, ACJ6, ROBO, DNT, BAP60, SEMA-1A, PROS, IF, FAX, DSCAM, JUMU, PP1-87B, SIM, P130CAS, NETA, ALK, NETB, JEB, MYS, HAM, CON, RETN, FAS2, MICAL, CG17599, APPL, JING, SHOT, NRG, BIF, SEMA-2A, ECR, ZFH1, FZ, BETATUB60D, OSEG5, SV, MMY, CHM, VVL, APC, SSH, KO, DLIC, SH, MEW, ACTBETA, CT, BEAT-IC, ALPHA-SPEC, SM, LEA, SCM, BUR, LAR, OSM-1, NEDD4, DNC, CAD…	779	320	7937	2.22878	2.65996e-07	2.41814e-08	2.12154e-07
GOTERM_BP_FAT	GO:0007411~axon guidance	40	3.31675	3.25435e-10	BIF, SEMA-2A, DOCK, SDC, ZFH1, BETATUB60D, DAD, CDC42, GEF64C, ACJ6, ROBO, DNT, VVL, SEMA-1A, IF, APC, DSCAM, KO, PP1-87B, MEW, BEAT-IC, ALPHA-SPEC, SM, NETA, ALK, JEB, NETB, LEA, MYS, BUR, RETN, MICAL, LAR, NEDD4, CADN, ABL, JING, ENA, PTP61F, SHOT	779	136	7937	2.99668	7.08472e-07	5.90394e-08	5.65067e-07
GOTERM_BP_FAT	GO:0032989~cellular component morphogenesis	96	7.9602	4.92613e-10	CHIC, DOCK, SDC, TM1, ISWI, MOE, CNO, DAD, CDC42, L(3)MBT, GEF64C, ACJ6, ROBO, DNT, BAP60, SEMA-1A, FAS, PROS, FAX, IF, DSCAM, RAW, JUMU, CSW, PP1-87B, SIM, P130CAS, VPS4, NETA, ALK, NETB, JEB, MYS, HAM, CON, RETN, FAS2, MICAL, SDT, CG17599, APPL, JING, SHOT, NRG, LAP1, FRTZ, BIF, SEMA-2A, MOB2, MUS209, ECR, ZFH1, FZ, BETATUB60D, OSEG5, CIC, SV, PYD, MMY, CHM, SMT3, ACT88F, VVL, APC, SSH, KO, G-I…	779	518	7937	1.88825	1.07242e-06	8.24937e-08	8.55345e-07
GOTERM_BP_FAT	GO:0000904~cell morphogenesis involved in differentiation	66	5.47264	5.47099e-10	DOCK, SDC, TM1, ISWI, DAD, CDC42, L(3)MBT, GEF64C, ACJ6, ROBO, DNT, BAP60, SEMA-1A, PROS, IF, FAX, DSCAM, JUMU, PP1-87B, SIM, P130CAS, NETA, ALK, NETB, JEB, MYS, HAM, CON, RETN, FAS2, MICAL, JING, SHOT, NRG, BIF, SEMA-2A, ECR, ZFH1, FZ, BETATUB60D, SV, MMY, CHM, VVL, APC, SSH, KO, DLIC, SH, MEW, ACTBETA, CT, BEAT-IC, ALPHA-SPEC, SM, LEA, SCM, BUR, LAR, NEDD4, DNC, CADN, ABL, PUM, PTP61F, ENA	779	303	7937	2.21932	1.19103e-06	8.50739e-08	9.49952e-07
GOTERM_BP_FAT	GO:0032990~cell part morphogenesis	70	5.80431	5.85183e-10	DOCK, SDC, TM1, ISWI, DAD, CDC42, L(3)MBT, GEF64C, ACJ6, ROBO, DNT, BAP60, SEMA-1A, PROS, IF, FAX, DSCAM, JUMU, PP1-87B, SIM, P130CAS, NETA, ALK, NETB, JEB, MYS, HAM, CON, RETN, FAS2, MICAL, CG17599, APPL, JING, SHOT, NRG, BIF, SEMA-2A, ECR, ZFH1, FZ, BETATUB60D, OSEG5, SV, MMY, CHM, VVL, APC, SSH, KO, DLIC, SH, MEW, ACTBETA, CT, BEAT-IC, ALPHA-SPEC, SM, LEA, SCM, BUR, LAR, OSM-1, NEDD4, DNC, CAD…	779	331	7937	2.15471	1.27394e-06	8.49295e-08	1.01608e-06
GOTERM_BP_FAT	GO:0006928~cell motion	65	5.38972	1.91677e-09	DOCK, SDC, CORTACTIN, DAD, BICC, CDC42, GEF64C, TTV, ACJ6, ROBO, DNT, SEMA-1A, STAI, IF, DSCAM, CSW, PP1-87B, MRTF, CP309, NETA, ALK, KNRL, NETB, JEB, MYS, EY, RETN, MICAL, JING, INVADOLYSIN, SHOT, BIF, ABD-B, SEMA-2A, DOME, ECR, ZFH1, KIS, BETATUB60D, NUMB, SRC42A, VVL, TRX, APC, KO, MEW, STUMPS, GISH, BEAT-IC, ALPHA-SPEC, BUN, SM, SPRI, LEA, SR, BUR, LAR, BAZ, NEDD4, CADN, ABL, PHL, PUM, ENA, P…	779	305	7937	2.17136	4.1728e-06	2.608e-07	3.32817e-06
Annotation Cluster 2	Enrichment Score: 6.33184485202738
Category	Term	Count	%	PValue	Genes	List Total	Pop Hits	Pop Total	Fold Enrichment	Bonferroni	Benjamini	FDR
GOTERM_BP_FAT	GO:0009791~post-embryonic development	92	7.62852	5.56533e-13	CHIC, L(1)G0148, EWG, WASH, DOA, LZ, OSA, PNT, MBS, ISWI, MOE, G-SALPHA60A, MMP1, SWI2, DAD, SOCS36E, CDC42, CV-2, TOP1, SHD, HTH, ATG6, DR, EIP63E, IF, RAW, JUMU, EIF-4E, SANTA-MARIA, MRTF, EIP63F-1, CROL, EIF-4A, SPAG, CP1, EIP74EF, MYS, EY, EO, MIB1, FAS2, KIRRE, COMM3, JING, CTP, SHOT, NRG, PAN, FRTZ, BX, ALPH, ECR, EIP75B, BR, FZ, HR4, CIC, SKTL, CIB, SS, VRI, SU(DX), SNO, SRC42A, WOC, AGO2,…	779	434	7937	2.15982	1.21162e-09	6.0581e-10	9.66371e-10
GOTERM_BP_FAT	GO:0002165~instar larval or pupal development	88	7.29685	2.93806e-12	CHIC, L(1)G0148, EWG, WASH, DOA, OSA, PNT, MBS, ISWI, MOE, G-SALPHA60A, MMP1, SWI2, DAD, SOCS36E, CDC42, CV-2, TOP1, SHD, HTH, ATG6, DR, EIP63E, IF, RAW, JUMU, EIF-4E, SANTA-MARIA, MRTF, EIP63F-1, CROL, EIF-4A, SPAG, CP1, EIP74EF, MYS, EY, EO, MIB1, FAS2, COMM3, JING, CTP, SHOT, NRG, PAN, FRTZ, BX, ALPH, ECR, EIP75B, BR, FZ, HR4, CIC, SKTL, CIB, SS, VRI, SU(DX), SNO, SRC42A, WOC, AGO2, SAR1, APC,…	779	418	7937	2.14499	6.39623e-09	1.59906e-09	5.10154e-09
GOTERM_BP_FAT	GO:0007444~imaginal disc development	79	6.55058	4.72414e-09	TARA, CHIC, LILLI, EWG, LZ, OSA, PNT, CAD, MBS, MOE, G-SALPHA60A, IDA, MMP1, DAD, MPCP, SOCS36E, CDC42, CV-2, MIR-282, HTH, BBG, DR, IF, B4, JUMU, CSW, MRTF, CROL, SPAG, EIF-4A, SIM, MYS, EY, GRP, BTK29A, MIB1, FAS2, PTIP, JING, CTP, INVADOLYSIN, SHOT, NRG, SXL, PAN, FRTZ, ABD-B, BX, ECR, ALPH, FZ, L, INV, CIC, ANNIX, SS, SU(DX), VRI, SNO, SRC42A, CHM, APC, SGG, NET, MEW, CT, NUF, SALR, MAM, DVE,…	779	412	7937	1.95366	1.02844e-05	6.04968e-07	8.20273e-06
GOTERM_BP_FAT	GO:0007552~metamorphosis	72	5.97015	5.23979e-09	CHIC, L(1)G0148, EWG, DOA, OSA, PNT, MBS, MOE, G-SALPHA60A, MMP1, HR46, DAD, SOCS36E, CDC42, CV-2, HTH, ATG6, DR, EIP63E, IF, RAW, JUMU, EIF-4E, SANTA-MARIA, MRTF, EIP63F-1, CROL, SPAG, CP1, EIP74EF, MYS, EY, MIB1, FAS2, COMM3, JING, CTP, SHOT, NRG, PAN, FRTZ, BX, ALPH, ECR, EIP75B, BR, FZ, HR4, CIC, SKTL, SU(DX), VRI, SS, SNO, SRC42A, AGO2, SGG, CYP1, NET, MEW, CT, SALR, KR-H1, BUN, MAM, DVE, BA…	779	362	7937	2.02648	1.14069e-05	6.33723e-07	9.09807e-06
GOTERM_BP_FAT	GO:0009886~post-embryonic morphogenesis	70	5.80431	1.01114e-08	CHIC, L(1)G0148, EWG, DOA, OSA, PNT, MBS, G-SALPHA60A, MOE, MMP1, DAD, SOCS36E, CDC42, CV-2, HTH, ATG6, DR, IF, RAW, JUMU, EIF-4E, SANTA-MARIA, MRTF, EIP63F-1, CROL, SPAG, CP1, EIP74EF, MYS, EY, MIB1, FAS2, JING, COMM3, CTP, SHOT, NRG, PAN, FRTZ, BX, ALPH, ECR, EIP75B, BR, FZ, CIC, SKTL, CIB, SU(DX), VRI, SS, SNO, SRC42A, AGO2, SGG, CYP1, NET, MEW, CT, SPIN, SALR, BUN, MAM, DVE, BAB1, TOW, GUG, P…	779	353	7937	2.02042	2.20123e-05	1.15855e-06	1.75569e-05
GOTERM_BP_FAT	GO:0048707~instar larval or pupal morphogenesis	68	5.63847	2.78532e-08	CHIC, L(1)G0148, EWG, DOA, OSA, PNT, MBS, G-SALPHA60A, MOE, MMP1, DAD, SOCS36E, CDC42, CV-2, HTH, ATG6, DR, IF, JUMU, RAW, EIF-4E, SANTA-MARIA, MRTF, EIP63F-1, CROL, SPAG, CP1, EIP74EF, MYS, EY, MIB1, FAS2, JING, COMM3, CTP, SHOT, NRG, PAN, FRTZ, BX, ALPH, ECR, EIP75B, BR, FZ, CIC, SKTL, SU(DX), VRI, SS, SNO, SRC42A, AGO2, SGG, CYP1, NET, MEW, CT, SALR, BUN, MAM, DVE, BAB1, TOW, GUG, PK, PHL, HEPH	779	347	7937	1.99663	6.06345e-05	2.88744e-06	4.83626e-05
GOTERM_BP_FAT	GO:0048569~post-embryonic organ development	56	4.64345	2.01931e-06	CHIC, EWG, LZ, OSA, PNT, MBS, G-SALPHA60A, MOE, DAD, MMP1, SOCS36E, CV-2, CDC42, HTH, DR, IF, JUMU, MRTF, CROL, SPAG, EY, MYS, MIB1, FAS2, KIRRE, CTP, JING, SHOT, NRG, PAN, FRTZ, BX, ALPH, ECR, FZ, CIC, SU(DX), VRI, SS, SNO, SRC42A, SGG, NET, MEW, CT, DIF, SPRT, SALR, MAM, BAB1, DVE, TOW, GUG, PK, PHL, HEPH	779	297	7937	1.9211	0.0043864	0.000141798	0.00350616
GOTERM_BP_FAT	GO:0035220~wing disc development	52	4.31177	8.80809e-06	TARA, LILLI, OSA, PNT, MBS, G-SALPHA60A, DAD, MPCP, SOCS36E, CV-2, CDC42, MIR-282, HTH, DR, IF, JUMU, MRTF, CROL, MYS, MIB1, JING, CTP, SHOT, PAN, FRTZ, BX, ALPH, ECR, FZ, INV, CIC, ANNIX, SU(DX), VRI, SNO, SRC42A, CHM, SGG, NET, MEW, CT, NUF, SALR, MAM, DVE, SET2, TOW, GUG, SKD, PK, PHL, HEPH	779	281	7937	1.88545	0.0189926	0.000518117	0.0152928
GOTERM_BP_FAT	GO:0048563~post-embryonic organ morphogenesis	52	4.31177	1.19822e-05	CHIC, EWG, OSA, PNT, MBS, G-SALPHA60A, MOE, DAD, MMP1, SOCS36E, CV-2, CDC42, HTH, DR, IF, JUMU, MRTF, SPAG, CROL, EY, MYS, MIB1, FAS2, CTP, JING, SHOT, NRG, PAN, FRTZ, BX, ALPH, ECR, FZ, CIC, SU(DX), VRI, SS, SNO, SRC42A, SGG, NET, MEW, CT, SALR, MAM, BAB1, DVE, TOW, GUG, PK, PHL, HEPH	779	284	7937	1.86554	0.025748	0.000668631	0.0208031
GOTERM_BP_FAT	GO:0007560~imaginal disc morphogenesis	52	4.31177	1.19822e-05	CHIC, EWG, OSA, PNT, MBS, G-SALPHA60A, MOE, DAD, MMP1, SOCS36E, CV-2, CDC42, HTH, DR, IF, JUMU, MRTF, SPAG, CROL, EY, MYS, MIB1, FAS2, CTP, JING, SHOT, NRG, PAN, FRTZ, BX, ALPH, ECR, FZ, CIC, SU(DX), VRI, SS, SNO, SRC42A, SGG, NET, MEW, CT, SALR, MAM, BAB1, DVE, TOW, GUG, PK, PHL, HEPH	779	284	7937	1.86554	0.025748	0.000668631	0.0208031
GOTERM_BP_FAT	GO:0035114~imaginal disc-derived appendage morphogenesis	45	3.73134	2.54356e-05	PAN, FRTZ, BX, ALPH, ECR, LZ, OSA, FZ, PNT, MBS, G-SALPHA60A, CIC, DAD, SOCS36E, CDC42, CV-2, SU(DX), VRI, SS, SNO, HTH, SRC42A, DR, IF, SGG, JUMU, NET, MEW, CT, MRTF, CROL, SALR, MAM, BAB1, DVE, MYS, TOW, MIB1, GUG, PK, PHL, CTP, JING, HEPH, SHOT	779	239	7937	1.91838	0.0538688	0.00122978	0.0441557
GOTERM_BP_FAT	GO:0007476~imaginal disc-derived wing morphogenesis	42	3.48259	2.86072e-05	PAN, FRTZ, BX, ALPH, ECR, OSA, FZ, PNT, MBS, G-SALPHA60A, CIC, DAD, SOCS36E, CDC42, CV-2, SU(DX), VRI, SNO, HTH, SRC42A, DR, IF, SGG, JUMU, NET, MEW, CT, MRTF, CROL, SALR, MAM, DVE, MYS, TOW, MIB1, GUG, PK, PHL, CTP, JING, HEPH, SHOT	779	218	7937	1.96296	0.0603792	0.00135297	0.0496603
GOTERM_BP_FAT	GO:0035107~appendage morphogenesis	45	3.73134	3.49082e-05	PAN, FRTZ, BX, ALPH, ECR, LZ, OSA, FZ, PNT, MBS, G-SALPHA60A, CIC, DAD, SOCS36E, CDC42, CV-2, SU(DX), VRI, SS, SNO, HTH, SRC42A, DR, IF, SGG, JUMU, NET, MEW, CT, MRTF, CROL, SALR, MAM, BAB1, DVE, MYS, TOW, MIB1, GUG, PK, PHL, CTP, JING, HEPH, SHOT	779	242	7937	1.89459	0.0731806	0.00151878	0.0605954
GOTERM_BP_FAT	GO:0007472~wing disc morphogenesis	42	3.48259	3.57001e-05	PAN, FRTZ, BX, ALPH, ECR, OSA, FZ, PNT, MBS, G-SALPHA60A, CIC, DAD, SOCS36E, CDC42, CV-2, SU(DX), VRI, SNO, HTH, SRC42A, DR, IF, SGG, JUMU, NET, MEW, CT, MRTF, CROL, SALR, MAM, DVE, MYS, TOW, MIB1, GUG, PK, PHL, CTP, JING, HEPH, SHOT	779	220	7937	1.94512	0.074777	0.00152277	0.0619695
GOTERM_BP_FAT	GO:0048737~imaginal disc-derived appendage development	45	3.73134	3.87222e-05	PAN, FRTZ, BX, ALPH, ECR, LZ, OSA, FZ, PNT, MBS, G-SALPHA60A, CIC, DAD, SOCS36E, CDC42, CV-2, SU(DX), VRI, SS, SNO, HTH, SRC42A, DR, IF, SGG, JUMU, NET, MEW, CT, MRTF, CROL, SALR, MAM, BAB1, DVE, MYS, TOW, MIB1, GUG, PK, PHL, CTP, JING, HEPH, SHOT	779	243	7937	1.8868	0.0808444	0.00161984	0.0672137
GOTERM_BP_FAT	GO:0035120~post-embryonic appendage morphogenesis	43	3.56551	4.25026e-05	PAN, FRTZ, BX, ALPH, ECR, OSA, FZ, PNT, MBS, G-SALPHA60A, CIC, DAD, SOCS36E, CDC42, CV-2, SU(DX), VRI, SNO, HTH, SRC42A, DR, IF, SGG, JUMU, NET, MEW, CT, MRTF, CROL, SALR, MAM, BAB1, DVE, MYS, TOW, MIB1, GUG, PK, PHL, CTP, JING, HEPH, SHOT	779	229	7937	1.91316	0.0883782	0.00174433	0.0737734
GOTERM_BP_FAT	GO:0048736~appendage development	45	3.73134	5.25675e-05	PAN, FRTZ, BX, ALPH, ECR, LZ, OSA, FZ, PNT, MBS, G-SALPHA60A, CIC, DAD, SOCS36E, CDC42, CV-2, SU(DX), VRI, SS, SNO, HTH, SRC42A, DR, IF, SGG, JUMU, NET, MEW, CT, MRTF, CROL, SALR, MAM, BAB1, DVE, MYS, TOW, MIB1, GUG, PK, PHL, CTP, JING, HEPH, SHOT	779	246	7937	1.86379	0.108137	0.00204153	0.0912359
Annotation Cluster 3	Enrichment Score: 6.061120259176139
Category	Term	Count	%	PValue	Genes	List Total	Pop Hits	Pop Total	Fold Enrichment	Bonferroni	Benjamini	FDR
GOTERM_BP_FAT	GO:0045449~regulation of transcription	125	10.3648	4.66927e-08	NFI, PDP1, LUNA, ETS65A, EWG, LZ, OVO, E5, INO80, PNT, PNR, DAD, CG9727, HTH, ACJ6, DR, GOL, RGR, JUMU, MRTF, H2.0, CROL, SIM, EIP74EF, KNRL, EY, HAM, RETN, MNT, GNF1, SU(HW), HIW, SXL, DEAF1, PAN, ELK, FER3, INV, ATF-2, VRI, E(Y)3, TRX, HNF4, ANTP, CAMTA, MUD, EIP78C, BUN, BAB1, HR39, DVE, SET2, SCM, CNC, ASX, SKD, ORG-1, FER1, USH, ACHI, PB, PC, TARA, CRP, OSA, CTCF, CAD, ISWI, HR46, SU(W[A]), …	779	799	7937	1.59398	0.000101645	4.62045e-06	8.10745e-05
GOTERM_BP_FAT	GO:0006355~regulation of transcription, DNA-dependent	98	8.12604	6.37412e-07	NFI, PDP1, ETS65A, LUNA, LZ, OVO, E5, PNT, PNR, DAD, CG9727, ACJ6, HTH, DR, GOL, JUMU, H2.0, MRTF, CROL, SIM, EIP74EF, KNRL, EY, HAM, RETN, SU(HW), DEAF1, PAN, ELK, INV, ATF-2, VRI, E(Y)3, TRX, HNF4, ANTP, EIP78C, MUD, BUN, HR39, DVE, CNC, ASX, SKD, ORG-1, ACHI, PB, PC, TARA, OSA, ISWI, CAD, HR46, TRF2, L(3)MBT, BAP60, PROS, EAG, PDM3, CREBB-17A, TWIN, TAF12, NFAT, SMR, ABD-B, EIP75B, ECR, BR, ZF…	779	612	7937	1.63152	0.00138668	5.1393e-05	0.00110676
GOTERM_BP_FAT	GO:0051252~regulation of RNA metabolic process	106	8.78939	6.67791e-07	NFI, PDP1, LUNA, ETS65A, LZ, OVO, E5, PNT, PNR, HRB87F, DAD, CG9727, HTH, ACJ6, DR, GOL, JUMU, H2.0, MRTF, CROL, SIM, EIP74EF, KNRL, EY, HAM, RETN, CG34362, SU(HW), SXL, DEAF1, PAN, FUS, ELK, INV, ATF-2, RM62, VRI, E(Y)3, TRX, HNF4, ANTP, EIP78C, MUD, BUN, HR39, DVE, CNC, ASX, SKD, ORG-1, ACHI, PB, PC, TARA, DOA, OSA, CAD, ISWI, HR46, TRF2, L(3)MBT, BAP60, PROS, EAG, PDM3, EIF-4A, CREBB-17A, TWIN…	779	678	7937	1.59292	0.00145272	5.19194e-05	0.00115951
GOTERM_BP_FAT	GO:0006350~transcription	73	6.05307	2.86556e-05	NFI, PDP1, EWG, LZ, OSA, OVO, INO80, ISWI, CAD, PNR, HR46, DAD, SU(W[A]), TRF2, ACJ6, GOL, PROS, EAF, JUMU, SIM, CREBB-17A, DRE4, EIP74EF, KNRL, EY, HAM, RETN, TAF12, NFAT, GNF1, SU(HW), JING, SXL, HIW, PAN, DEAF1, MTF-1, ECR, EIP75B, FER3, CG40127, INV, HR4, CIC, GRH, SV, SS, VRI, E(Y)3, CHN, VVL, BRAT, TRX, HNF4, EIP78C, NUB, TFIIS, DIF, CT, TOE, BUN, SU(VAR)205, HR39, BAB1, SCM, SET2, CNC, ASX…	779	459	7937	1.62043	0.0604781	0.00132644	0.0497443
Annotation Cluster 4	Enrichment Score: 4.752758638789742
Category	Term	Count	%	PValue	Genes	List Total	Pop Hits	Pop Total	Fold Enrichment	Bonferroni	Benjamini	FDR
GOTERM_BP_FAT	GO:0048732~gland development	41	3.39967	2.72781e-08	PAN, L(1)G0148, ABD-B, SEMA-2A, DOA, ECR, EIP75B, LZ, BR, ZFH1, FZ, PNR, SKTL, MMP1, HTH, ROBO, ATG6, SRC42A, AGO2, DNT, FAS, IF, RAW, CYP1, EIF-4E, SANTA-MARIA, MEW, EIP63F-1, DIF, CP1, EIP74EF, BUN, JEB, NETB, LEA, BTK29A, RETN, PHL, DRL-2, COMM3, USH	779	163	7937	2.5628	5.93827e-05	2.96922e-06	4.73642e-05
GOTERM_BP_FAT	GO:0035272~exocrine system development	35	2.90216	3.3001e-07	PAN, L(1)G0148, ABD-B, SEMA-2A, ECR, EIP75B, DOA, BR, FZ, SKTL, MMP1, HTH, ROBO, SRC42A, ATG6, DNT, AGO2, FAS, IF, RAW, CYP1, EIF-4E, SANTA-MARIA, MEW, EIP63F-1, CP1, EIP74EF, BUN, JEB, NETB, LEA, BTK29A, RETN, DRL-2, COMM3	779	139	7937	2.5655	0.000718174	2.99342e-05	0.000573009
GOTERM_BP_FAT	GO:0007431~salivary gland development	35	2.90216	3.3001e-07	PAN, L(1)G0148, ABD-B, SEMA-2A, ECR, EIP75B, DOA, BR, FZ, SKTL, MMP1, HTH, ROBO, SRC42A, ATG6, DNT, AGO2, FAS, IF, RAW, CYP1, EIF-4E, SANTA-MARIA, MEW, EIP63F-1, CP1, EIP74EF, BUN, JEB, NETB, LEA, BTK29A, RETN, DRL-2, COMM3	779	139	7937	2.5655	0.000718174	2.99342e-05	0.000573009
GOTERM_BP_FAT	GO:0022612~gland morphogenesis	27	2.23881	3.02136e-05	PAN, L(1)G0148, ECR, EIP75B, DOA, BR, FZ, SKTL, MMP1, SRC42A, ATG6, DNT, AGO2, FAS, RAW, CYP1, SANTA-MARIA, EIF-4E, EIP63F-1, CP1, EIP74EF, BUN, JEB, BTK29A, RETN, DRL-2, COMM3	779	114	7937	2.41311	0.0636595	0.0013694	0.0524483
GOTERM_BP_FAT	GO:0007435~salivary gland morphogenesis	27	2.23881	3.02136e-05	PAN, L(1)G0148, ECR, EIP75B, DOA, BR, FZ, SKTL, MMP1, SRC42A, ATG6, DNT, AGO2, FAS, RAW, CYP1, SANTA-MARIA, EIF-4E, EIP63F-1, CP1, EIP74EF, BUN, JEB, BTK29A, RETN, DRL-2, COMM3	779	114	7937	2.41311	0.0636595	0.0013694	0.0524483
GOTERM_BP_FAT	GO:0035071~salivary gland cell autophagic cell death	18	1.49254	0.000220242	L(1)G0148, RAW, CYP1, EIF-4E, SANTA-MARIA, EIP75B, DOA, ECR, BR, EIP63F-1, CP1, EIP74EF, BUN, SKTL, MMP1, ATG6, AGO2, COMM3	779	68	7937	2.69701	0.380919	0.00723912	0.381727
GOTERM_BP_FAT	GO:0035070~salivary gland histolysis	18	1.49254	0.000220242	L(1)G0148, RAW, CYP1, EIF-4E, SANTA-MARIA, EIP75B, DOA, ECR, BR, EIP63F-1, CP1, EIP74EF, BUN, SKTL, MMP1, ATG6, AGO2, COMM3	779	68	7937	2.69701	0.380919	0.00723912	0.381727
GOTERM_BP_FAT	GO:0048102~autophagic cell death	18	1.49254	0.000220242	L(1)G0148, RAW, CYP1, EIF-4E, SANTA-MARIA, EIP75B, DOA, ECR, BR, EIP63F-1, CP1, EIP74EF, BUN, SKTL, MMP1, ATG6, AGO2, COMM3	779	68	7937	2.69701	0.380919	0.00723912	0.381727
GOTERM_BP_FAT	GO:0007559~histolysis	18	1.49254	0.000320051	L(1)G0148, RAW, CYP1, EIF-4E, SANTA-MARIA, EIP75B, DOA, ECR, BR, EIP63F-1, CP1, EIP74EF, BUN, SKTL, MMP1, ATG6, AGO2, COMM3	779	70	7937	2.61995	0.501855	0.0099058	0.554266
GOTERM_BP_FAT	GO:0016271~tissue death	18	1.49254	0.000320051	L(1)G0148, RAW, CYP1, EIF-4E, SANTA-MARIA, EIP75B, DOA, ECR, BR, EIP63F-1, CP1, EIP74EF, BUN, SKTL, MMP1, ATG6, AGO2, COMM3	779	70	7937	2.61995	0.501855	0.0099058	0.554266
Annotation Cluster 5	Enrichment Score: 4.647705556791858
Category	Term	Count	%	PValue	Genes	List Total	Pop Hits	Pop Total	Fold Enrichment	Bonferroni	Benjamini	FDR
GOTERM_BP_FAT	GO:0006928~cell motion	65	5.38972	1.91677e-09	DOCK, SDC, CORTACTIN, DAD, BICC, CDC42, GEF64C, TTV, ACJ6, ROBO, DNT, SEMA-1A, STAI, IF, DSCAM, CSW, PP1-87B, MRTF, CP309, NETA, ALK, KNRL, NETB, JEB, MYS, EY, RETN, MICAL, JING, INVADOLYSIN, SHOT, BIF, ABD-B, SEMA-2A, DOME, ECR, ZFH1, KIS, BETATUB60D, NUMB, SRC42A, VVL, TRX, APC, KO, MEW, STUMPS, GISH, BEAT-IC, ALPHA-SPEC, BUN, SM, SPRI, LEA, SR, BUR, LAR, BAZ, NEDD4, CADN, ABL, PHL, PUM, ENA, P…	779	305	7937	2.17136	4.1728e-06	2.608e-07	3.32817e-06
GOTERM_BP_FAT	GO:0016477~cell migration	33	2.73632	0.000360234	ABD-B, ECR, DOME, ZFH1, KIS, CORTACTIN, BICC, CDC42, TTV, ROBO, SRC42A, NUMB, TRX, STAI, IF, CSW, MEW, STUMPS, MRTF, GISH, BUN, SPRI, KNRL, LEA, EY, SR, MYS, BAZ, PUM, PHL, JING, ENA, INVADOLYSIN	779	175	7937	1.9213	0.543593	0.0108349	0.623649
GOTERM_BP_FAT	GO:0048870~cell motility	34	2.81924	0.000570013	ABD-B, ECR, DOME, ZFH1, KIS, CORTACTIN, BICC, CDC42, TTV, ROBO, SRC42A, NUMB, TRX, STAI, IF, CSW, MEW, STUMPS, MRTF, CP309, GISH, BUN, SPRI, KNRL, LEA, EY, SR, MYS, BAZ, PHL, PUM, JING, ENA, INVADOLYSIN	779	187	7937	1.85249	0.710984	0.0150235	0.985136
GOTERM_BP_FAT	GO:0051674~localization of cell	35	2.90216	0.000651836	ABD-B, ECR, DOME, ZFH1, KIS, CORTACTIN, BICC, CDC42, TTV, ROBO, SRC42A, NUMB, TRX, STAI, IF, APC, CSW, MEW, STUMPS, MRTF, CP309, GISH, BUN, SPRI, KNRL, LEA, EY, SR, MYS, BAZ, PHL, PUM, JING, ENA, INVADOLYSIN	779	196	7937	1.81941	0.758168	0.0161838	1.1258
Annotation Cluster 6	Enrichment Score: 4.244151946984574
Category	Term	Count	%	PValue	Genes	List Total	Pop Hits	Pop Total	Fold Enrichment	Bonferroni	Benjamini	FDR
GOTERM_BP_FAT	GO:0051960~regulation of nervous system development	26	2.15589	9.79584e-07	BIF, ALPH, MBS, MBT, CDC42, SS, NUMB, SAR1, ANA, BRAT, PROS, SSH, CSW, ALPHA-SPEC, SPIN, HAM, FAS2, NEDD4, CADN, BJ1, ABL, PUM, PHL, SHOT, EFF, HIW	779	90	7937	2.9434	0.00213028	7.35337e-05	0.00170088
GOTERM_BP_FAT	GO:0060284~regulation of cell development	32	2.6534	2.33155e-06	ROP, BIF, ALPH, LZ, MBS, MBT, CDC42, SS, NUMB, SAR1, ANA, BRAT, PROS, APC, SSH, CSW, ALPHA-SPEC, SPIN, EXU, HAM, CNC, FAS2, CADN, BJ1, TER94, ABL, PUM, PHL, NORPA, SHOT, HIW, EFF	779	131	7937	2.48884	0.00506293	0.000158606	0.0040483
GOTERM_BP_FAT	GO:0050767~regulation of neurogenesis	19	1.57546	5.24446e-05	SSH, BIF, CSW, ALPH, MBS, MBT, HAM, CDC42, SS, CADN, BJ1, NUMB, SAR1, PHL, ANA, BRAT, PROS, SHOT, EFF	779	67	7937	2.88933	0.107898	0.00207375	0.0910227
GOTERM_BP_FAT	GO:0045664~regulation of neuron differentiation	15	1.24378	0.000523156	SSH, BIF, CSW, ALPH, MBS, MBT, HAM, CDC42, SS, CADN, SAR1, PHL, PROS, SHOT, EFF	779	54	7937	2.8302	0.679928	0.0143169	0.904501
GOTERM_BP_FAT	GO:0031344~regulation of cell projection organization	10	0.829187	0.0095989	SSH, CDC42, BIF, SS, CADN, TM1, SAR1, ENA, SHOT, HAM	779	38	7937	2.68124	1	0.132272	15.4202
Annotation Cluster 7	Enrichment Score: 4.094206776197693
Category	Term	Count	%	PValue	Genes	List Total	Pop Hits	Pop Total	Fold Enrichment	Bonferroni	Benjamini	FDR
GOTERM_BP_FAT	GO:0007610~behavior	70	5.80431	1.85225e-05	LILLI, EAS, DOA, TEQUILA, 14-3-3ZETA, OVO, MOE, G-SALPHA60A, SYN, FOR, ACJ6, ROBO, SEMA-1A, LTD, PROS, CHER, EAG, PP1-87B, SIM, CREBB-17A, MNB, TUN, NETB, MYS, EY, CON, BTK29A, RETN, SHEP, FAS2, BRP, VAP, ITP-R83A, EH, HANG, MRT, HIW, CPO, BX, SEMA-2A, TK, ECR, MOB2, PER, SHAB, BETATUB60D, CG16778, NEMY, DIKAR, VRI, NUMB, HPPY, SGG, AMON, SH, ATPALPHA, SPIN, SM, PINO, RTNL1, NEJ, BAB1, MTT, CKIIB…	779	429	7937	1.66249	0.0395216	0.000983024	0.0321565
GOTERM_BP_FAT	GO:0007626~locomotory behavior	35	2.90216	0.000139395	BX, SEMA-2A, ECR, DOA, PER, CG16778, SHAB, NEMY, FOR, VRI, ACJ6, ROBO, SEMA-1A, EAG, SGG, PP1-87B, SH, ATPALPHA, SIM, CREBB-17A, NEJ, NETB, EY, MYS, CON, SHEP, BRP, CKIIBETA, DNC, ITP-R83A, SVP, NORPA, HIW, SHAKB, ADAR	779	181	7937	1.97019	0.261759	0.0051306	0.241762
GOTERM_BP_FAT	GO:0030534~adult behavior	26	2.15589	0.000202038	SEMA-2A, OVO, PER, G-SALPHA60A, ACJ6, HPPY, EAG, PP1-87B, SH, ATPALPHA, SIM, SM, MYS, EY, MTT, FAS2, BRP, VAP, DNC, ITP-R83A, EH, HANG, NORPA, ADAR, SHAKB, HIW	779	120	7937	2.20755	0.355887	0.00684957	0.350228
Annotation Cluster 8	Enrichment Score: 3.8452531998805375
Category	Term	Count	%	PValue	Genes	List Total	Pop Hits	Pop Total	Fold Enrichment	Bonferroni	Benjamini	FDR
GOTERM_BP_FAT	GO:0007010~cytoskeleton organization	76	6.30182	7.05022e-06	CHIC, RPL17, LILLI, CIP4, CAM, 14-3-3ZETA, CORTACTIN, OVO, MBT, MOE, CDC42, CCTGAMMA, RPS3A, DAAM, EIF-2ALPHA, UBCD6, CHER, IF, BICD, RBM13, EIF-4E, PP1-87B, MRTF, CP309, EIF-4A, CMET, RCD2, P130CAS, ACTN3, VPS4, GRP, BTK29A, SSP3, TACC, MICAL, PAX, RPS15, TER94, CG33232, FWD, CTP, INVADOLYSIN, SHOT, BTSZ, MUS209, VRP1, SKTL, CIB, RPS15AA, RPS5A, SRC42A, DIA, SMT3, TWE, ACT88F, WAC, EMB, SKPA, RH…	779	465	7937	1.66525	0.0152312	0.000426253	0.0122409
GOTERM_BP_FAT	GO:0030036~actin cytoskeleton organization	28	2.32172	0.000607522	CHIC, LILLI, CIP4, VRP1, MOE, SKTL, CDC42, DAAM, SRC42A, DIA, ACT88F, RHOGAP18B, CHER, IF, SSH, G-IALPHA65A, MRTF, NUF, HTS, VPS4, ACTN3, BTK29A, MICAL, FHOS, CTP, ENA, SHOT, BTSZ	779	143	7937	1.99499	0.733659	0.0156264	1.04964
GOTERM_BP_FAT	GO:0030029~actin filament-based process	28	2.32172	0.000679948	CHIC, LILLI, CIP4, VRP1, MOE, SKTL, CDC42, DAAM, SRC42A, DIA, ACT88F, RHOGAP18B, CHER, IF, SSH, G-IALPHA65A, MRTF, NUF, HTS, VPS4, ACTN3, BTK29A, MICAL, FHOS, CTP, ENA, SHOT, BTSZ	779	144	7937	1.98114	0.772533	0.0166859	1.17408
Annotation Cluster 9	Enrichment Score: 3.8442275119555145
Category	Term	Count	%	PValue	Genes	List Total	Pop Hits	Pop Total	Fold Enrichment	Bonferroni	Benjamini	FDR
GOTERM_BP_FAT	GO:0007424~open tracheal system development	35	2.90216	3.48596e-06	PAN, ABD-B, VARI, WASH, DOME, PNT, MMP1, GRH, SHC, PYD, GEF64C, MMY, DAAM, ROBO, SRC42A, DIA, VVL, IF, CSW, MEW, STUMPS, CT, MRTF, ATPALPHA, KLAR, KNRL, LEA, SR, MYS, BTK29A, FAS2, PHL, JING, SHOT, NRG	779	153	7937	2.33075	0.00756021	0.000229941	0.00605264
GOTERM_BP_FAT	GO:0060541~respiratory system development	35	2.90216	3.48596e-06	PAN, ABD-B, VARI, WASH, DOME, PNT, MMP1, GRH, SHC, PYD, GEF64C, MMY, DAAM, ROBO, SRC42A, DIA, VVL, IF, CSW, MEW, STUMPS, CT, MRTF, ATPALPHA, KLAR, KNRL, LEA, SR, MYS, BTK29A, FAS2, PHL, JING, SHOT, NRG	779	153	7937	2.33075	0.00756021	0.000229941	0.00605264
GOTERM_BP_FAT	GO:0035152~regulation of tube architecture, open tracheal system	13	1.07794	0.000176645	VARI, MEW, ATPALPHA, KLAR, KNRL, MYS, GRH, FAS2, MMY, DAAM, SHOT, IF, NRG	779	38	7937	3.48561	0.319271	0.00608603	0.306274
GOTERM_BP_FAT	GO:0035295~tube development	22	1.82421	0.000495501	RAW, CSW, MEW, ECR, STUMPS, CT, PNT, CAD, KLAR, PNR, LEA, MYS, GRH, SHC, PYD, MMY, ROBO, SAR1, PHL, FAS, SHOT, IF	779	99	7937	2.26416	0.660056	0.0139149	0.856881
GOTERM_BP_FAT	GO:0035239~tube morphogenesis	18	1.49254	0.00281116	RAW, CSW, MEW, STUMPS, CT, PNT, CAD, KLAR, LEA, MYS, GRH, SHC, PYD, MMY, PHL, FAS, SHOT, IF	779	84	7937	2.18329	0.99782	0.0523394	4.77047
GOTERM_BP_FAT	GO:0007426~tracheal outgrowth, open tracheal system	8	0.66335	0.00287712	SHC, MEW, STUMPS, PNT, LEA, IF, MYS, GRH	779	21	7937	3.88141	0.998113	0.0530829	4.87979
Annotation Cluster 10	Enrichment Score: 3.413416040203633
Category	Term	Count	%	PValue	Genes	List Total	Pop Hits	Pop Total	Fold Enrichment	Bonferroni	Benjamini	FDR
GOTERM_BP_FAT	GO:0007155~cell adhesion	34	2.81924	0.000144026	TLK, CG31004, ECR, FLO-2, CAD87A, FZ, PNT, MMP1, PYD, ALPHA-CATENIN-RELATED, MP20, IF, APC, CG12594, SANTA-MARIA, MEW, LANB2, CROL, LANB1, BEAT-IC, ALPHA-SPEC, MP, MYS, CON, DDR, FAS2, WB, LAR, BAZ, CADN, KIRRE, TEN-A, INVADOLYSIN, NRG	779	174	7937	1.9909	0.269165	0.0052125	0.249785
GOTERM_BP_FAT	GO:0022610~biological adhesion	35	2.90216	0.000295719	TLK, CG31004, ECR, FLO-2, CAD87A, FZ, PNT, MMP1, PYD, ALPHA-CATENIN-RELATED, MP20, IF, APC, CG12594, SANTA-MARIA, MEW, LANB2, CROL, LANB1, BEAT-IC, ALPHA-SPEC, MP, MYS, CON, DDR, FAS2, WB, LAR, BAZ, CADN, KIRRE, TEN-A, INVADOLYSIN, NRG, SGS3	779	188	7937	1.89683	0.474747	0.00942406	0.512229
GOTERM_BP_FAT	GO:0016337~cell-cell adhesion	15	1.24378	0.0013503	MEW, CAD87A, FZ, PNT, ALPHA-SPEC, MYS, CON, FAS2, PYD, BAZ, CADN, KIRRE, IF, NRG, APC	779	59	7937	2.59035	0.947219	0.0304897	2.31886
Annotation Cluster 11	Enrichment Score: 3.311838088921
Category	Term	Count	%	PValue	Genes	List Total	Pop Hits	Pop Total	Fold Enrichment	Bonferroni	Benjamini	FDR
GOTERM_BP_FAT	GO:0007611~learning or memory	22	1.82421	9.84359e-06	SGG, PP1-87B, EAS, SH, MOB2, TEQUILA, 14-3-3ZETA, CREBB-17A, PER, G-SALPHA60A, MNB, TUN, NEMY, DIKAR, FAS2, FOR, DNC, PUM, LTD, CHER, EAG, MRT	779	77	7937	2.91106	0.0212016	0.000563778	0.0170905
GOTERM_BP_FAT	GO:0007612~learning	14	1.16086	0.00206041	SGG, EAS, PP1-87B, MOB2, 14-3-3ZETA, MNB, TUN, DIKAR, FOR, FAS2, DNC, LTD, CHER, MRT	779	55	7937	2.59349	0.988781	0.0418617	3.51789
GOTERM_BP_FAT	GO:0008355~olfactory learning	12	0.995025	0.00571978	DIKAR, SGG, FAS2, PP1-87B, MOB2, DNC, 14-3-3ZETA, MNB, LTD, CHER, TUN, MRT	779	48	7937	2.54718	0.999996	0.0889814	9.48008
Annotation Cluster 12	Enrichment Score: 3.2220477050876006
Category	Term	Count	%	PValue	Genes	List Total	Pop Hits	Pop Total	Fold Enrichment	Bonferroni	Benjamini	FDR
GOTERM_BP_FAT	GO:0048729~tissue morphogenesis	47	3.89718	1.22358e-05	PAN, FRTZ, CHIC, DOME, FZ, PNT, MBS, CNO, PNR, MOE, DAD, GRH, CDC42, PYD, SHD, MMY, SRC42A, EIP63E, GOL, FAS, CHER, RAW, JUMU, CSW, STUMPS, MRTF, MAM, NEJ, JEB, MYS, SCM, TOW, BTK29A, SDT, BAZ, LKB1, CADN, PK, FLR, ABL, SVP, PHL, YRT, ENA, USH, SHOT, BTSZ	779	247	7937	1.93874	0.0262858	0.000665714	0.0212434
GOTERM_BP_FAT	GO:0048598~embryonic morphogenesis	43	3.56551	3.07798e-05	PAN, CHIC, ECR, CAD, MBS, CNO, PNR, PHKGAMMA, CDC42, PYD, FAL, SHD, T48, MMY, SRC42A, GOL, FAS, APC, RAW, JUMU, STUMPS, CT, LANB2, MRTF, CP309, LANB1, MAM, JEB, MYS, SR, BTK29A, SDT, BAZ, LKB1, ABL, PHL, PUM, YRT, ENA, PTP61F, USH, 5-HT2, BTSZ	779	226	7937	1.93856	0.0648129	0.00136659	0.0534308
GOTERM_BP_FAT	GO:0002009~morphogenesis of an epithelium	42	3.48259	6.10084e-05	FRTZ, CHIC, DOME, FZ, PNT, MBS, CNO, PNR, MOE, DAD, GRH, CDC42, PYD, SHD, MMY, SRC42A, EIP63E, FAS, CHER, RAW, JUMU, CSW, STUMPS, NEJ, MYS, SCM, TOW, BTK29A, SDT, BAZ, LKB1, CADN, PK, FLR, SVP, ABL, PHL, YRT, ENA, USH, SHOT, BTSZ	779	225	7937	1.90189	0.124377	0.00228737	0.105879
GOTERM_BP_FAT	GO:0060429~epithelium development	42	3.48259	0.000165723	FRTZ, CHIC, DOME, FZ, PNT, MBS, CNO, PNR, MOE, DAD, GRH, CDC42, PYD, SHD, MMY, SRC42A, EIP63E, FAS, CHER, RAW, JUMU, CSW, STUMPS, NEJ, MYS, SCM, TOW, BTK29A, SDT, BAZ, LKB1, CADN, PK, FLR, SVP, ABL, PHL, YRT, ENA, USH, SHOT, BTSZ	779	235	7937	1.82096	0.302888	0.00580261	0.287363
GOTERM_BP_FAT	GO:0001700~embryonic development via the syncytial blastoderm	35	2.90216	0.00304316	CHIC, ECR, ZFH1, MBS, CNO, PNR, CIC, CDC42, PYD, L(3)MBT, SHD, MMY, SRC42A, EIP63E, CHN, AGO2, FAS, APC, RAW, JUMU, KCNQ, ATPALPHA, SR, MYS, EXU, BTK29A, LAR, LKB1, SVP, ABL, KIRRE, PUM, YRT, ENA, USH	779	214	7937	1.66638	0.998687	0.0546777	5.15444
GOTERM_BP_FAT	GO:0009792~embryonic development ending in birth or egg hatching	36	2.98507	0.00352582	DEAF1, CHIC, ECR, ZFH1, MBS, CNO, PNR, CIC, CDC42, L(3)MBT, PYD, SHD, MMY, SRC42A, EIP63E, CHN, AGO2, FAS, APC, RAW, JUMU, KCNQ, ATPALPHA, SR, MYS, EXU, BTK29A, LAR, LKB1, SVP, ABL, KIRRE, PUM, YRT, ENA, USH	779	224	7937	1.63747	0.999542	0.0610817	5.94858
GOTERM_BP_FAT	GO:0007391~dorsal closure	19	1.57546	0.00452184	CHIC, RAW, JUMU, MBS, PNR, CNO, MYS, BTK29A, CDC42, PYD, SHD, LKB1, MMY, SRC42A, ABL, YRT, FAS, USH, ENA	779	95	7937	2.03774	0.999948	0.0736318	7.56761
GOTERM_BP_FAT	GO:0016331~morphogenesis of embryonic epithelium	22	1.82421	0.00599194	CHIC, RAW, JUMU, MBS, PNR, CNO, MYS, BTK29A, CDC42, PYD, SHD, BAZ, LKB1, SDT, MMY, SRC42A, ABL, YRT, FAS, USH, ENA, BTSZ	779	120	7937	1.86793	0.999998	0.0917209	9.90933
GOTERM_BP_FAT	GO:0007163~establishment or maintenance of cell polarity	20	1.65837	0.00906635	G-IALPHA65A, FRTZ, CSW, FZ, MOE, VPS4, CNO, NEJ, FZ3, CDC42, PYD, BAZ, LKB1, SDT, CADN, PK, SVP, PHL, FAS, LAP1	779	109	7937	1.86949	1	0.12947	14.6271
Annotation Cluster 13	Enrichment Score: 3.0889130640001503
Category	Term	Count	%	PValue	Genes	List Total	Pop Hits	Pop Total	Fold Enrichment	Bonferroni	Benjamini	FDR
GOTERM_BP_FAT	GO:0007010~cytoskeleton organization	76	6.30182	7.05022e-06	CHIC, RPL17, LILLI, CIP4, CAM, 14-3-3ZETA, CORTACTIN, OVO, MBT, MOE, CDC42, CCTGAMMA, RPS3A, DAAM, EIF-2ALPHA, UBCD6, CHER, IF, BICD, RBM13, EIF-4E, PP1-87B, MRTF, CP309, EIF-4A, CMET, RCD2, P130CAS, ACTN3, VPS4, GRP, BTK29A, SSP3, TACC, MICAL, PAX, RPS15, TER94, CG33232, FWD, CTP, INVADOLYSIN, SHOT, BTSZ, MUS209, VRP1, SKTL, CIB, RPS15AA, RPS5A, SRC42A, DIA, SMT3, TWE, ACT88F, WAC, EMB, SKPA, RH…	779	465	7937	1.66525	0.0152312	0.000426253	0.0122409
GOTERM_BP_FAT	GO:0007017~microtubule-based process	60	4.97512	0.00114334	RPL17, CAM, 14-3-3ZETA, KLP98A, CCTGAMMA, RPS3A, EIF-2ALPHA, UBCD6, CG33695, STAI, CG3339, BICD, RBM13, CLIP-190, LK6, TAU, EIF-4E, PP1-87B, CP309, EIF-4A, CMET, RCD2, GRP, SSP3, TACC, RPS15, TER94, FWD, CTP, INVADOLYSIN, SHOT, MUS209, BETATUB60D, SKTL, RPS15AA, RPS5A, DIA, SMT3, AGO2, TWE, WAC, EMB, SKPA, APC, CG18109, G-IALPHA65A, DLIC, EIF-1A, MUD, CG6118, NUF, HTS, KLAR, UNC-76, CNC, OSM-1, L…	779	406	7937	1.50572	0.91713	0.0261466	1.96678
GOTERM_BP_FAT	GO:0000226~microtubule cytoskeleton organization	44	3.64842	0.00583813	RPL17, CAM, MUS209, 14-3-3ZETA, SKTL, RPS15AA, RPS5A, CCTGAMMA, RPS3A, EIF-2ALPHA, UBCD6, SMT3, DIA, TWE, WAC, EMB, SKPA, BICD, CG18109, RBM13, G-IALPHA65A, MUD, DLIC, EIF-1A, EIF-4E, PP1-87B, CG6118, EIF-4A, CP309, CMET, HTS, RCD2, SSP3, GRP, CNC, TACC, LKB1, BAZ, RPS15, TER94, POMP, FWD, INVADOLYSIN, SHOT	779	298	7937	1.50437	0.999997	0.0901006	9.66698
GOTERM_BP_FAT	GO:0000278~mitotic cell cycle	50	4.14594	0.00936901	PDP1, RPL17, TLK, CAM, 14-3-3ZETA, IDA, CCTGAMMA, RPS3A, PNG, PPD3, EIF-2ALPHA, CG33695, UBCD6, RBM13, PP1-87B, CSW, EIF-4E, EIF-4A, CMET, SSP3, TACC, MAD2, RPS15, INVADOLYSIN, ALPH, MUS209, RPS15AA, RPS5A, CKS85A, SMT3, DIA, TWE, WAC, CORTO, G-IALPHA65A, SSH, EIF-1A, DLIC, CT, CG6118, MUS101, ASX, BAZ, LKB1, BJ1, POMP, PUM, PTP61F, PC, EFF	779	358	7937	1.423	1	0.130954	15.0787
Annotation Cluster 14	Enrichment Score: 2.935853076191661
Category	Term	Count	%	PValue	Genes	List Total	Pop Hits	Pop Total	Fold Enrichment	Bonferroni	Benjamini	FDR
GOTERM_BP_FAT	GO:0050801~ion homeostasis	16	1.3267	5.47998e-05	MTF-1, RYA-R44F, SH, NHE2, IRK3, SHAB, MOE, ITP-R83A, OA2, MVL, NORPA, VHA68-2, VHA68-1, NRG, ADAR, CG1598	779	50	7937	3.26039	0.112461	0.00209083	0.0951085
GOTERM_BP_FAT	GO:0006873~cellular ion homeostasis	14	1.16086	0.000203005	MTF-1, RYA-R44F, SH, IRK3, SHAB, MOE, ITP-R83A, OA2, NORPA, VHA68-2, VHA68-1, NRG, CG1598, ADAR	779	44	7937	3.24186	0.357242	0.00677674	0.351902
GOTERM_BP_FAT	GO:0048878~chemical homeostasis	17	1.40962	0.000486692	MTF-1, RYA-R44F, SH, NHE2, IRK3, SHAB, MOE, ITP-R83A, OA2, MVL, NORPA, VHA68-2, SNF4AGAMMA, VHA68-1, NRG, ADAR, CG1598	779	66	7937	2.62436	0.653471	0.0138478	0.841708
GOTERM_BP_FAT	GO:0055082~cellular chemical homeostasis	14	1.16086	0.000976486	MTF-1, RYA-R44F, SH, IRK3, SHAB, MOE, ITP-R83A, OA2, NORPA, VHA68-2, VHA68-1, NRG, CG1598, ADAR	779	51	7937	2.7969	0.880788	0.0228528	1.68204
GOTERM_BP_FAT	GO:0042592~homeostatic process	30	2.48756	0.00105446	L(2)01289, MTF-1, NHE2, SHAB, MOE, MANF, CG9911, OA2, WOC, VHA68-2, IF, VHA68-1, TRX-2, CG1598, MEW, SH, RYA-R44F, ATPALPHA, IRK3, SU(VAR)205, MYS, ITP-R83A, YRT, MVL, USH, JAFRAC1, NORPA, SNF4AGAMMA, NRG, ADAR	779	163	7937	1.87522	0.899417	0.0243941	1.8152
GOTERM_BP_FAT	GO:0055065~metal ion homeostasis	7	0.580431	0.00294351	MTF-1, RYA-R44F, ITP-R83A, OA2, MVL, NORPA, CG1598	779	16	7937	4.45756	0.998367	0.0533731	4.9897
GOTERM_BP_FAT	GO:0055080~cation homeostasis	10	0.829187	0.00353903	MTF-1, RYA-R44F, NHE2, ITP-R83A, OA2, MVL, NORPA, VHA68-2, VHA68-1, CG1598	779	33	7937	3.08749	0.999555	0.0608209	5.97023
GOTERM_BP_FAT	GO:0042391~regulation of membrane potential	7	0.580431	0.00772446	SH, ITP-R83A, IRK3, SHAB, MOE, NRG, ADAR	779	19	7937	3.75373	1	0.115143	12.5973
GOTERM_BP_FAT	GO:0006875~cellular metal ion homeostasis	6	0.497512	0.00842297	MTF-1, RYA-R44F, ITP-R83A, OA2, NORPA, CG1598	779	14	7937	4.36659	1	0.121623	13.6595
Annotation Cluster 15	Enrichment Score: 2.8518924391274267
Category	Term	Count	%	PValue	Genes	List Total	Pop Hits	Pop Total	Fold Enrichment	Bonferroni	Benjamini	FDR
GOTERM_BP_FAT	GO:0048477~oogenesis	78	6.46766	0.000352346	CHIC, DOA, MFR, LZ, 14-3-3ZETA, CORTACTIN, OVO, PNT, TM1, MBS, MOE, BICC, CDC42, TOP1, SHD, LBK, RPS3A, CHER, BICD, CSW, PP1-87B, MRTF, EIF-4A, STWL, EIP74EF, TWIN, BTK29A, RETN, TER94, JING, CTP, SXL, DOME, ECR, EIP75B, MUS209, BR, KIS, RBP9, CIC, SKTL, E(Y)3, SNO, SMT3, PIP, BRAT, NUDC, APC, BAM, DLIC, SGG, STUMPS, CT, SPIN, ALPHA-SPEC, HTS, GCL, BUN, SPRI, MUS101, EXU, SCM, CNC, CSN7, LAR, LKB…	779	539	7937	1.47443	0.535685	0.0107473	0.610033
GOTERM_BP_FAT	GO:0007292~female gamete generation	78	6.46766	0.000525852	CHIC, DOA, MFR, LZ, 14-3-3ZETA, CORTACTIN, OVO, PNT, TM1, MBS, MOE, BICC, CDC42, TOP1, SHD, LBK, RPS3A, CHER, BICD, CSW, PP1-87B, MRTF, EIF-4A, STWL, EIP74EF, TWIN, BTK29A, RETN, TER94, JING, CTP, SXL, DOME, ECR, EIP75B, MUS209, BR, KIS, RBP9, CIC, SKTL, E(Y)3, SNO, SMT3, PIP, BRAT, NUDC, APC, BAM, DLIC, SGG, STUMPS, CT, SPIN, ALPHA-SPEC, HTS, GCL, BUN, SPRI, MUS101, EXU, SCM, CNC, CSN7, LAR, LKB…	779	546	7937	1.45553	0.681802	0.0142116	0.909142
GOTERM_BP_FAT	GO:0007276~gamete generation	92	7.62852	0.00441785	CHIC, MFR, DOA, LZ, 14-3-3ZETA, CORTACTIN, OVO, PNT, TM1, MBS, MOE, BICC, CDC42, TOP1, SHD, LBK, TTV, RPS3A, CHER, STAI, BICD, CSW, PP1-87B, MRTF, EIF-4A, STWL, EIP74EF, TWIN, BTK29A, RETN, MAMO, TER94, FWD, JING, CTP, INVADOLYSIN, SXL, ABD-B, MUS209, EIP75B, DOME, ECR, BR, ZFH1, KIS, CIC, RBP9, SKTL, E(Y)3, SNO, DIA, SMT3, PIP, TWE, AGO2, BRAT, TRX, NUDC, APC, BAM, DLIC, SGG, STUMPS, CT, GISH, S…	779	715	7937	1.31099	0.999935	0.0730886	7.3998
GOTERM_BP_FAT	GO:0019953~sexual reproduction	94	7.79436	0.00477955	CHIC, MFR, DOA, LZ, 14-3-3ZETA, CORTACTIN, OVO, TM1, PNT, MBS, MOE, BICC, CDC42, TOP1, SHD, LBK, TTV, RPS3A, PNG, CHER, STAI, BICD, CSW, PP1-87B, MRTF, EIF-4A, STWL, EIP74EF, TWIN, BTK29A, TACC, RETN, MAMO, TER94, FWD, JING, CTP, INVADOLYSIN, SXL, ABD-B, MUS209, EIP75B, DOME, ECR, BR, ZFH1, KIS, CIC, RBP9, SKTL, E(Y)3, SNO, DIA, SMT3, PIP, TWE, AGO2, BRAT, TRX, NUDC, APC, BAM, DLIC, SGG, STUMPS, …	779	735	7937	1.30305	0.99997	0.0770969	7.98222
Annotation Cluster 16	Enrichment Score: 2.718918602063941
Category	Term	Count	%	PValue	Genes	List Total	Pop Hits	Pop Total	Fold Enrichment	Bonferroni	Benjamini	FDR
GOTERM_BP_FAT	GO:0007447~imaginal disc pattern formation	22	1.82421	0.00031897	TARA, LILLI, ABD-B, NUF, OSA, PNT, CAD, INV, CIC, MPCP, DAD, ANNIX, SU(DX), MIR-282, PTIP, SKD, HTH, SNO, DR, CHM, JING, APC	779	96	7937	2.33491	0.50068	0.0100149	0.552399
GOTERM_BP_FAT	GO:0048190~wing disc dorsal/ventral pattern formation	13	1.07794	0.00263835	TARA, LILLI, OSA, NUF, PNT, CIC, MPCP, ANNIX, SU(DX), MIR-282, SKD, SNO, CHM	779	50	7937	2.64906	0.996821	0.0496227	4.48351
GOTERM_BP_FAT	GO:0007450~dorsal/ventral pattern formation, imaginal disc	14	1.16086	0.00289389	TARA, LILLI, OSA, NUF, PNT, CIC, MPCP, ANNIX, SU(DX), MIR-282, SKD, SNO, DR, CHM	779	57	7937	2.50249	0.99818	0.0529364	4.90756
GOTERM_BP_FAT	GO:0035222~wing disc pattern formation	15	1.24378	0.00546716	TARA, LILLI, OSA, NUF, PNT, INV, CIC, MPCP, ANNIX, SU(DX), MIR-282, SKD, SNO, DR, CHM	779	68	7937	2.24751	0.999993	0.0858259	9.07989
Annotation Cluster 17	Enrichment Score: 2.7008056643617397
Category	Term	Count	%	PValue	Genes	List Total	Pop Hits	Pop Total	Fold Enrichment	Bonferroni	Benjamini	FDR
GOTERM_BP_FAT	GO:0046530~photoreceptor cell differentiation	26	2.15589	0.000568539	LILLI, RG, MBL, ECR, DOA, BR, 14-3-3ZETA, OSA, FZ, PNT, MOE, MBT, AMPH, HTH, PROS, CSW, RIP11, KLAR, BUN, ALK, JEB, NEJ, EY, LAR, SVP, EFF	779	128	7937	2.06958	0.710054	0.0151685	0.9826
GOTERM_BP_FAT	GO:0007423~sensory organ development	60	4.97512	0.00145102	LILLI, RG, MBL, DOA, LZ, EC, 14-3-3ZETA, PNT, MBT, CNO, PNR, MOE, LBK, HTH, PROS, JUMU, CSW, RIP11, PWN, ALK, JEB, EY, HAM, MIB1, FAS2, CTP, AUX, SHOT, GP150, ALPH, A, BR, FZ, L, CIC, AMPH, SV, VRI, SNO, NUMB, SRC42A, CHN, SSH, SGG, NCKX30C, CT, NUF, BUN, KLAR, MAM, NEJ, GUG, LAR, ASX, CADN, SKD, PK, SVP, USH, EFF	779	410	7937	1.49103	0.957624	0.0323926	2.48978
GOTERM_BP_FAT	GO:0001754~eye photoreceptor cell differentiation	23	1.90713	0.00177532	LILLI, RG, MBL, CSW, RIP11, DOA, BR, 14-3-3ZETA, FZ, PNT, KLAR, MBT, MOE, BUN, ALK, JEB, NEJ, AMPH, LAR, HTH, SVP, PROS, EFF	779	116	7937	2.02017	0.979106	0.0379444	3.03819
GOTERM_BP_FAT	GO:0001751~compound eye photoreceptor cell differentiation	22	1.82421	0.00230603	LILLI, MBL, CSW, RIP11, DOA, BR, 14-3-3ZETA, FZ, PNT, KLAR, MBT, MOE, BUN, ALK, JEB, NEJ, AMPH, LAR, HTH, SVP, PROS, EFF	779	111	7937	2.01938	0.993435	0.0450633	3.92939
GOTERM_BP_FAT	GO:0001654~eye development	47	3.89718	0.00927679	LILLI, RG, MBL, GP150, DOA, ALPH, LZ, BR, A, EC, 14-3-3ZETA, FZ, L, PNT, MBT, CNO, MOE, CIC, AMPH, SV, SNO, HTH, SRC42A, CHN, PROS, SSH, NCKX30C, JUMU, CSW, RIP11, KLAR, BUN, MAM, ALK, NEJ, JEB, EY, MIB1, FAS2, GUG, LAR, CADN, PK, SVP, USH, AUX, EFF	779	332	7937	1.44238	1	0.130581	14.9413
Annotation Cluster 18	Enrichment Score: 2.652065422847746
Category	Term	Count	%	PValue	Genes	List Total	Pop Hits	Pop Total	Fold Enrichment	Bonferroni	Benjamini	FDR
GOTERM_BP_FAT	GO:0010557~positive regulation of macromolecule biosynthetic process	25	2.07297	0.00147915	TARA, PDP1, DEAF1, LZ, OSA, OVO, CAD, ISWI, PNR, E(Y)3, SNO, CHN, BAP60, TRX, EAF, CAMTA, DIF, MRTF, MAM, SU(VAR)205, RETN, DP1, GPP, PUM, ORG-1	779	129	7937	1.97455	0.960145	0.0326759	2.53747
GOTERM_BP_FAT	GO:0045941~positive regulation of transcription	23	1.90713	0.00177532	CAMTA, PDP1, DEAF1, TARA, LZ, DIF, MRTF, OSA, OVO, ISWI, CAD, PNR, SU(VAR)205, MAM, RETN, E(Y)3, GPP, SNO, CHN, ORG-1, BAP60, TRX, EAF	779	116	7937	2.02017	0.979106	0.0379444	3.03819
GOTERM_BP_FAT	GO:0045893~positive regulation of transcription, DNA-dependent	19	1.57546	0.00188957	PDP1, DEAF1, TARA, LZ, DIF, MRTF, OSA, OVO, CAD, PNR, SU(VAR)205, MAM, E(Y)3, GPP, SNO, CHN, ORG-1, BAP60, TRX	779	88	7937	2.19983	0.983715	0.0399474	3.23071
GOTERM_BP_FAT	GO:0010628~positive regulation of gene expression	23	1.90713	0.00199001	CAMTA, PDP1, DEAF1, TARA, LZ, DIF, MRTF, OSA, OVO, ISWI, CAD, PNR, SU(VAR)205, MAM, RETN, E(Y)3, GPP, SNO, CHN, ORG-1, BAP60, TRX, EAF	779	117	7937	2.00291	0.986919	0.0416242	3.39964
GOTERM_BP_FAT	GO:0051254~positive regulation of RNA metabolic process	19	1.57546	0.00245669	PDP1, DEAF1, TARA, LZ, DIF, MRTF, OSA, OVO, CAD, PNR, SU(VAR)205, MAM, E(Y)3, GPP, SNO, CHN, ORG-1, BAP60, TRX	779	90	7937	2.15095	0.995275	0.0475141	4.18099
GOTERM_BP_FAT	GO:0010604~positive regulation of macromolecule metabolic process	26	2.15589	0.00263452	TARA, PDP1, DEAF1, LZ, OSA, OVO, CAD, ISWI, PNR, E(Y)3, SNO, CHN, BAP60, TRX, EAF, CAMTA, DIF, MRTF, MAM, SU(VAR)205, RETN, DP1, NEDD4, GPP, PUM, ORG-1	779	142	7937	1.86554	0.996795	0.0499837	4.47715
GOTERM_BP_FAT	GO:0051173~positive regulation of nitrogen compound metabolic process	23	1.90713	0.00308289	CAMTA, PDP1, DEAF1, TARA, LZ, DIF, MRTF, OSA, OVO, ISWI, CAD, PNR, SU(VAR)205, MAM, RETN, E(Y)3, GPP, SNO, CHN, ORG-1, BAP60, TRX, EAF	779	121	7937	1.9367	0.998796	0.0549202	5.22005
GOTERM_BP_FAT	GO:0045935~positive regulation of nucleobase, nucleoside, nucleotide and nucleic acid metabolic process	23	1.90713	0.00308289	CAMTA, PDP1, DEAF1, TARA, LZ, DIF, MRTF, OSA, OVO, ISWI, CAD, PNR, SU(VAR)205, MAM, RETN, E(Y)3, GPP, SNO, CHN, ORG-1, BAP60, TRX, EAF	779	121	7937	1.9367	0.998796	0.0549202	5.22005
Annotation Cluster 19	Enrichment Score: 2.28192855959285
Category	Term	Count	%	PValue	Genes	List Total	Pop Hits	Pop Total	Fold Enrichment	Bonferroni	Benjamini	FDR
GOTERM_BP_FAT	GO:0010324~membrane invagination	40	3.31675	0.00387417	CG10778, BX, CG16791, PNT, PXN, AMPH, BETACOP, CDC42, ALPHACOP, CG5745, SU(DX), LPR1, SMT3, ACT88F, PROS, BRAT, DSCAM, EIF-1A, PP1-87B, SPIN, EATER, ENDOA, VPS4, SPRI, VSX1, SR, UNC-76, MIB1, CKIALPHA, NUP62, NEDD4, CG7589, CG2993, CG3638, ACT42A, MNT, ZETACOP, CG6479, AUX, SMR	779	258	7937	1.57964	0.999786	0.0658785	6.51784
GOTERM_BP_FAT	GO:0006897~endocytosis	40	3.31675	0.00387417	CG10778, BX, CG16791, PNT, PXN, AMPH, BETACOP, CDC42, ALPHACOP, CG5745, SU(DX), LPR1, SMT3, ACT88F, PROS, BRAT, DSCAM, EIF-1A, PP1-87B, SPIN, EATER, ENDOA, VPS4, SPRI, VSX1, SR, UNC-76, MIB1, CKIALPHA, NUP62, NEDD4, CG7589, CG2993, CG3638, ACT42A, MNT, ZETACOP, CG6479, AUX, SMR	779	258	7937	1.57964	0.999786	0.0658785	6.51784
GOTERM_BP_FAT	GO:0006909~phagocytosis	31	2.57048	0.00950291	CG10778, BX, CG16791, PNT, PXN, BETACOP, CDC42, ALPHACOP, CG5745, SMT3, ACT88F, PROS, BRAT, DSCAM, EIF-1A, PP1-87B, EATER, VPS4, VSX1, SR, UNC-76, NUP62, CKIALPHA, CG7589, CG2993, CG3638, MNT, ACT42A, ZETACOP, CG6479, SMR	779	197	7937	1.6033	1	0.131864	15.2778

## Sheet: dCTCF_MO
Annotation Cluster 1	Enrichment Score: 11.933288582938504
Category	Term	Count	%	PValue	Genes	List Total	Pop Hits	Pop Total	Fold Enrichment	Bonferroni	Benjamini	FDR
GOTERM_BP_FAT	GO:0000278~mitotic cell cycle	76	8.01688	1.14416e-15	E2F2, RPL36A, AUR, THR, TTM50, NOI, CAP-G, CG8636, KAY, MOV34, SAS-4, SUB, ROD, SU(VAR)2-HP2, VLS, RPS3A, RPL11, DAP, SLS, CG12018, ORC2, L(1)DD4, PROSBETA7, CHB, CENP-C, RIC8A, WTS, TACC, U2AF38, T-CP1, NCD, CANA, RBF, ECO, CKS30A, SBF, CG10932, RPL27A, ASP, NNP-1, MYT1, PPV, WEE, SAN, RPL7, RPL8, DGT5, DGT6, BARR, DNAPOL-ALPHA60, TOC, SMC5, RPL27, GLU, RPA-70, CDC23, MSPS, CAL1, RPS6, CDC27, RP…	629	358	7937	2.67878	2.17715e-12	2.17715e-12	1.90958e-12
GOTERM_BP_FAT	GO:0007049~cell cycle	100	10.5485	1.59998e-12	RPL36A, NOI, CAP-G, MEI-41, MOV34, SAS-4, FZY, ROD, SU(VAR)2-HP2, VLS, RPL11, DAP, ORC2, L(1)DD4, CHB, CENP-C, MEI-9, MRE11, RIC8A, TACC, U2AF38, T-CP1, CKS30A, SBF, SRA, ASP, MYT1, PPV, WEE, WAPL, SAN, RPL7, RPL8, BARR, PONT, SCAR, SCE, CDC23, CAL1, RPA-70, GLU, RPS6, CDC27, MTS, RPL18A, MEI-W68, ENC, MTOR, MSD1, EFF, MOD(MDG4), E2F2, AUR, THR, TTM50, FEO, FWS, CG8636, KAY, SUB, TEFU, CYCD, RPS3…	629	616	7937	2.04845	3.13749e-09	1.56874e-09	2.74449e-09
GOTERM_BP_FAT	GO:0022403~cell cycle phase	86	9.07173	2.2984e-12	MOD(MDG4), E2F2, RPL36A, AUR, THR, TTM50, FWS, NOI, CAP-G, CG8636, MEI-41, KAY, MOV34, SAS-4, FZY, SUB, ROD, SU(VAR)2-HP2, RPS3A, VLS, RPL11, DAP, SLS, CG12018, ORC2, L(1)DD4, CHB, PROSBETA7, CENP-C, MEI-9, RAD50, MRE11, WTS, TACC, U2AF38, T-CP1, NCD, CANA, RBF, MIA, ECO, CKS30A, CG10932, SRA, RPL27A, ASP, NNP-1, MYT1, WEE, WAPL, SAN, RPL7, SW, RPL8, DGT5, DGT6, BARR, MSH6, DNAPOL-ALPHA60, TOC, S…	629	496	7937	2.18788	4.50713e-09	1.50238e-09	3.94257e-09
GOTERM_BP_FAT	GO:0022402~cell cycle process	91	9.59916	5.17509e-12	MOD(MDG4), E2F2, RPL36A, AUR, THR, TTM50, FEO, FWS, NOI, CAP-G, CG8636, MEI-41, KAY, MOV34, SAS-4, FZY, SUB, ROD, SU(VAR)2-HP2, RPS3A, VLS, RPL11, DAP, SLS, CG12018, ORC2, L(1)DD4, CHB, PROSBETA7, CENP-C, MEI-9, RAD50, MRE11, RIC8A, WTS, TACC, U2AF38, T-CP1, NCD, CANA, STI, RBF, MIA, ECO, CKS30A, CG10932, SRA, RPL27A, ASP, NNP-1, MYT1, WEE, WAPL, SAN, RPL7, SW, RPL8, DGT5, DGT6, BARR, SCAR, MSH6,…	629	547	7937	2.09923	1.01483e-08	2.53708e-09	8.87717e-09
GOTERM_BP_FAT	GO:0000279~M phase	80	8.43882	9.89941e-11	MOD(MDG4), RPL36A, AUR, THR, TTM50, FWS, NOI, CAP-G, CG8636, MEI-41, MOV34, SAS-4, FZY, SUB, ROD, SU(VAR)2-HP2, RPS3A, VLS, RPL11, SLS, CG12018, ORC2, L(1)DD4, PROSBETA7, CHB, CENP-C, MEI-9, RAD50, MRE11, TACC, U2AF38, T-CP1, NCD, CANA, MIA, ECO, CKS30A, CG10932, SRA, RPL27A, ASP, NNP-1, MYT1, WEE, WAPL, SAN, RPL7, SW, RPL8, DGT5, DGT6, BARR, MSH6, TOC, SCE, SMC5, RPL27, GLU, RPA-70, CDC23, MSPS,…	629	478	7937	2.11187	1.94128e-07	3.23546e-08	1.69811e-07
Annotation Cluster 2	Enrichment Score: 8.542424609212805
Category	Term	Count	%	PValue	Genes	List Total	Pop Hits	Pop Total	Fold Enrichment	Bonferroni	Benjamini	FDR
GOTERM_BP_FAT	GO:0007051~spindle organization	51	5.37975	9.25073e-12	RPL36A, THR, FWS, NOI, CAP-G, CG8636, MOV34, SAS-4, SUB, RPS3A, RPL11, CG12018, ORC2, L(1)DD4, PROSBETA7, CHB, CENP-C, U2AF38, TACC, T-CP1, NCD, ECO, CKS30A, RPL27A, CG10932, ASP, NNP-1, WEE, RPL7, SW, RPL8, DGT5, DGT6, BARR, TOC, MSPS, CAL1, RPA-70, GLU, RPL27, RPS6, PROS29, RPL28, EF2B, MTS, BORR, RPN12, RPL18A, ANA3, MTOR, MSD1	629	225	7937	2.86018	1.81406e-08	3.62813e-09	1.58684e-08
GOTERM_BP_FAT	GO:0007052~mitotic spindle organization	44	4.64135	3.05642e-10	ECO, RPL36A, THR, ASP, RPL27A, CG10932, NNP-1, NOI, CAP-G, CG8636, MOV34, SAS-4, RPL7, RPS3A, RPL8, DGT5, DGT6, BARR, RPL11, CG12018, ORC2, L(1)DD4, CHB, PROSBETA7, TOC, CENP-C, CAL1, RPL27, MSPS, RPA-70, GLU, RPS6, PROS29, RPL28, EF2B, U2AF38, BORR, TACC, T-CP1, RPN12, NCD, RPL18A, ANA3, MSD1	629	194	7937	2.86191	5.99363e-07	8.56233e-08	5.24287e-07
GOTERM_BP_FAT	GO:0000226~microtubule cytoskeleton organization	55	5.80169	4.34904e-09	RPL36A, AUR, THR, FWS, NOI, CAP-G, CG8636, MOV34, SAS-4, SUB, RPS3A, RPL11, CG12018, ORC2, L(1)DD4, PROSBETA7, CHB, CENP-C, RIC8A, TACC, U2AF38, T-CP1, NCD, ECO, CKS30A, RPL27A, CG10932, ASP, NNP-1, WEE, RPL7, SW, RPL8, DGT5, DGT6, BARR, TOC, MSPS, CAL1, RPA-70, GLU, RPL27, RPS6, PROS29, RPL28, EF2B, CNC, MTS, BORR, RPN12, RPL18A, ANA3, RAPS, MTOR, MSD1	629	298	7937	2.32891	8.52843e-06	1.06606e-06	7.4602e-06
GOTERM_BP_FAT	GO:0007017~microtubule-based process	59	6.22363	5.50199e-06	RPL36A, STAU, AUR, THR, FWS, NOI, CAP-G, CG8636, MOV34, SAS-4, SUB, RPS3A, RPL11, CG12018, ORC2, L(1)DD4, PROSBETA7, CHB, CENP-C, RIC8A, TACC, U2AF38, T-CP1, NCD, CANA, CPA, ECO, CKS30A, RPL27A, CG10932, ASP, NNP-1, WEE, RPL7, SW, RPL8, DGT5, AGO2, DGT6, BARR, TOC, RPL27, MSPS, CAL1, RPA-70, GLU, RPS6, PROS29, RPL28, EF2B, CNC, MTS, BORR, RPN12, RPL18A, ANA3, RAPS, MTOR, MSD1	629	406	7937	1.83371	0.0107314	0.000414892	0.00943751
Annotation Cluster 3	Enrichment Score: 6.377851064568885
Category	Term	Count	%	PValue	Genes	List Total	Pop Hits	Pop Total	Fold Enrichment	Bonferroni	Benjamini	FDR
GOTERM_BP_FAT	GO:0007067~mitosis	32	3.37553	2.72013e-07	ECO, AUR, THR, TTM50, ASP, CAP-G, WEE, SAN, SUB, ROD, SU(VAR)2-HP2, VLS, BARR, SLS, ORC2, CHB, TOC, CENP-C, SMC5, MSPS, CDC23, GLU, CDC27, MTS, TACC, BORR, NCD, CANA, ENC, PUM, EFF, CSUL	629	146	7937	2.76569	0.000533274	4.10312e-05	0.0004666
GOTERM_BP_FAT	GO:0000087~M phase of mitotic cell cycle	32	3.37553	3.74466e-07	ECO, AUR, THR, TTM50, ASP, CAP-G, WEE, SAN, SUB, ROD, SU(VAR)2-HP2, VLS, BARR, SLS, ORC2, CHB, TOC, CENP-C, SMC5, MSPS, CDC23, GLU, CDC27, MTS, TACC, BORR, NCD, CANA, ENC, PUM, EFF, CSUL	629	148	7937	2.72831	0.000734058	5.24506e-05	0.000642345
GOTERM_BP_FAT	GO:0000280~nuclear division	32	3.37553	3.74466e-07	ECO, AUR, THR, TTM50, ASP, CAP-G, WEE, SAN, SUB, ROD, SU(VAR)2-HP2, VLS, BARR, SLS, ORC2, CHB, TOC, CENP-C, SMC5, MSPS, CDC23, GLU, CDC27, MTS, TACC, BORR, NCD, CANA, ENC, PUM, EFF, CSUL	629	148	7937	2.72831	0.000734058	5.24506e-05	0.000642345
GOTERM_BP_FAT	GO:0048285~organelle fission	32	3.37553	8.07574e-07	ECO, AUR, THR, TTM50, ASP, CAP-G, WEE, SAN, SUB, ROD, SU(VAR)2-HP2, VLS, BARR, SLS, ORC2, CHB, TOC, CENP-C, SMC5, MSPS, CDC23, GLU, CDC27, MTS, TACC, BORR, NCD, CANA, ENC, PUM, EFF, CSUL	629	153	7937	2.63915	0.0015824	9.31517e-05	0.00138528
Annotation Cluster 4	Enrichment Score: 6.078908068136372
Category	Term	Count	%	PValue	Genes	List Total	Pop Hits	Pop Total	Fold Enrichment	Bonferroni	Benjamini	FDR
GOTERM_BP_FAT	GO:0043484~regulation of RNA splicing	20	2.1097	4.47546e-07	CG6197, CG6227, CG10445, CG2926, CG6999, B52, SC35, HRB98DE, CG11266, RM62, ASF1, U2AF38, L(1)G0007, ROX8, CG11360, PARG, CG14641, CM, DBP45A, BL	629	66	7937	3.82377	0.000877252	5.85074e-05	0.000767703
GOTERM_BP_FAT	GO:0050684~regulation of mRNA processing	19	2.00422	1.01737e-06	CG6197, CG6227, CG10445, CG2926, CG6999, B52, SC35, HRB98DE, CG11266, RM62, ASF1, U2AF38, L(1)G0007, ROX8, CG11360, CG14641, CM, DBP45A, BL	629	63	7937	3.80556	0.00199307	0.00011083	0.00174514
GOTERM_BP_FAT	GO:0048024~regulation of nuclear mRNA splicing, via spliceosome	19	2.00422	1.01737e-06	CG6197, CG6227, CG10445, CG2926, CG6999, B52, SC35, HRB98DE, CG11266, RM62, ASF1, U2AF38, L(1)G0007, ROX8, CG11360, CG14641, CM, DBP45A, BL	629	63	7937	3.80556	0.00199307	0.00011083	0.00174514
GOTERM_BP_FAT	GO:0000381~regulation of alternative nuclear mRNA splicing, via spliceosome	18	1.89873	1.0437e-06	CG6197, CG6227, CG10445, CG2926, CG6999, B52, SC35, HRB98DE, CG11266, RM62, U2AF38, L(1)G0007, ROX8, CG11360, CG14641, CM, DBP45A, BL	629	57	7937	3.98477	0.0020446	0.000107715	0.00179031
Annotation Cluster 5	Enrichment Score: 2.844209887217598
Category	Term	Count	%	PValue	Genes	List Total	Pop Hits	Pop Total	Fold Enrichment	Bonferroni	Benjamini	FDR
GOTERM_BP_FAT	GO:0044265~cellular macromolecule catabolic process	34	3.5865	0.000371623	CG11070, CG4603, CKS30A, PIC, CG17331, CG4165, PROS35, CG40045, MOV34, FZY, CG3356, EDC3, LACK, CUL-2, SPP, PROSBETA2, CG6905, PROSBETA7, HYD, SMG5, SCE, APP-BP1, GW, PROS29, CG8494, CG5384, RPL40, MEI-W68, PUM, CG9153, AIF, PSN, CG5794, EFF	629	225	7937	1.90679	0.517555	0.0150705	0.63556
GOTERM_BP_FAT	GO:0030163~protein catabolic process	31	3.27004	0.000462049	CG11070, CG4603, CKS30A, PIC, CG6512, CG17331, CG4165, PROS35, CG40045, MOV34, FZY, CG3356, LACK, CUL-2, SPP, PROSBETA2, CG6905, PROSBETA7, HYD, CG2658, SCE, APP-BP1, PROS29, CG8494, CG5384, RPL40, CG8858, CG9153, PSN, CG5794, EFF	629	200	7937	1.95586	0.595979	0.0183257	0.789633
GOTERM_BP_FAT	GO:0009057~macromolecule catabolic process	38	4.00844	0.00104963	CG11070, CG4603, CKS30A, PIC, CG6512, CG17331, PROS35, CG4165, CG40045, MOV34, FZY, CG3356, CG8460, EDC3, LACK, CUL-2, SPP, PROSBETA2, CG6905, PROSBETA7, HYD, CG2658, SMG5, SCE, APP-BP1, GW, PROS29, CG8494, CG5384, RPL40, MEI-W68, CG8858, PUM, CG9153, AIF, PSN, EFF, CG5794	629	277	7937	1.73105	0.87247	0.0381115	1.78532
GOTERM_BP_FAT	GO:0044257~cellular protein catabolic process	28	2.95359	0.00113005	CG11070, CG4603, CKS30A, PIC, CG17331, CG4165, PROS35, CG40045, MOV34, FZY, CG3356, LACK, CUL-2, SPP, PROSBETA2, CG6905, PROSBETA7, HYD, SCE, APP-BP1, PROS29, CG8494, CG5384, RPL40, CG9153, PSN, CG5794, EFF	629	183	7937	1.93069	0.891095	0.0388207	1.92086
GOTERM_BP_FAT	GO:0051603~proteolysis involved in cellular protein catabolic process	28	2.95359	0.00113005	CG11070, CG4603, CKS30A, PIC, CG17331, CG4165, PROS35, CG40045, MOV34, FZY, CG3356, LACK, CUL-2, SPP, PROSBETA2, CG6905, PROSBETA7, HYD, SCE, APP-BP1, PROS29, CG8494, CG5384, RPL40, CG9153, PSN, CG5794, EFF	629	183	7937	1.93069	0.891095	0.0388207	1.92086
GOTERM_BP_FAT	GO:0019941~modification-dependent protein catabolic process	24	2.53165	0.00706174	CG11070, PROSBETA7, CG4603, CKS30A, HYD, PIC, SCE, APP-BP1, CG4165, PROS35, PROS29, CG40045, MOV34, CG8494, FZY, CG5384, CG3356, RPL40, LACK, CG9153, CUL-2, CG6905, CG5794, EFF	629	169	7937	1.79197	0.999999	0.13609	11.4466
GOTERM_BP_FAT	GO:0043632~modification-dependent macromolecule catabolic process	24	2.53165	0.00757872	CG11070, PROSBETA7, CG4603, CKS30A, HYD, PIC, SCE, APP-BP1, CG4165, PROS35, PROS29, CG40045, MOV34, CG8494, FZY, CG5384, CG3356, RPL40, LACK, CG9153, CUL-2, CG6905, CG5794, EFF	629	170	7937	1.78143	1	0.143928	12.2342
Annotation Cluster 6	Enrichment Score: 2.54050854935252
Category	Term	Count	%	PValue	Genes	List Total	Pop Hits	Pop Total	Fold Enrichment	Bonferroni	Benjamini	FDR
GOTERM_BP_FAT	GO:0034613~cellular protein localization	27	2.8481	0.00174247	NXT1, SH3PX1, SRP68, TOM20, GOS28, MBO, GTP-BP, RANBP21, RANBP9, P, MSK, ARR, PARG, SEC23, SRPRBETA, CHC, ERF1, GAMMACOP, SEC61ALPHA, SEC61BETA, MTOR, NTF-2, P115, CM, RANBP11, KRT95D, DELTACOP	629	179	7937	1.90334	0.967287	0.053667	2.94728
GOTERM_BP_FAT	GO:0006886~intracellular protein transport	26	2.74262	0.00246555	NXT1, SH3PX1, SRP68, TOM20, GOS28, MBO, GTP-BP, RANBP21, RANBP9, P, MSK, ARR, SEC23, SRPRBETA, CHC, ERF1, GAMMACOP, SEC61ALPHA, SEC61BETA, MTOR, NTF-2, P115, CM, RANBP11, KRT95D, DELTACOP	629	174	7937	1.88551	0.9921	0.068715	4.14615
GOTERM_BP_FAT	GO:0070727~cellular macromolecule localization	32	3.37553	0.00556409	NXT1, SH3PX1, STAU, SRP68, TOM20, GOS28, MBO, GTP-BP, RANBP21, RANBP9, P, ARR, MSK, PARG, SEC23, SRPRBETA, CHC, MER, ERF1, GAMMACOP, MSPS, SEC61ALPHA, SEC61BETA, CNC, NTF-2, MTOR, P115, CM, RANBP11, KRT95D, DELTACOP, CSUL	629	244	7937	1.65488	0.999982	0.119468	9.12735
Annotation Cluster 7	Enrichment Score: 2.522171714315543
Category	Term	Count	%	PValue	Genes	List Total	Pop Hits	Pop Total	Fold Enrichment	Bonferroni	Benjamini	FDR
GOTERM_BP_FAT	GO:0008213~protein amino acid alkylation	9	0.949367	0.0010985	ART4, TRR, ART7, GPP, CAF1, VIG2, RPD3, ART1, CSUL	629	28	7937	4.05593	0.884136	0.03843	1.8677
GOTERM_BP_FAT	GO:0006479~protein amino acid methylation	9	0.949367	0.0010985	ART4, TRR, ART7, GPP, CAF1, VIG2, RPD3, ART1, CSUL	629	28	7937	4.05593	0.884136	0.03843	1.8677
GOTERM_BP_FAT	GO:0016571~histone methylation	7	0.738397	0.00463764	ART4, TRR, GPP, CAF1, VIG2, RPD3, ART1	629	21	7937	4.20615	0.99989	0.110296	7.66413
GOTERM_BP_FAT	GO:0043414~biopolymer methylation	10	1.05485	0.00563568	ART4, TRR, CG8939, ART7, GPP, CAF1, VIG2, RPD3, ART1, CSUL	629	43	7937	2.93452	0.999985	0.119609	9.23951
GOTERM_BP_FAT	GO:0032259~methylation	11	1.16034	0.00776785	ART4, TRR, CG8939, ART7, GPP, CAF1, SNAPIN, VIG2, RPD3, ART1, CSUL	629	53	7937	2.61892	1	0.144478	12.5206
Annotation Cluster 8	Enrichment Score: 2.3589463231210663
Category	Term	Count	%	PValue	Genes	List Total	Pop Hits	Pop Total	Fold Enrichment	Bonferroni	Benjamini	FDR
GOTERM_BP_FAT	GO:0008380~RNA splicing	23	2.42616	0.00285984	CG6227, RBP1, CG5205, SIN, PPS, CBP80, SF2, HOIP, B52, SC35, NOI, CG11266, NONA-L, SMN, U2AF38, L(1)G0007, ROX8, CG13472, CBP20, CG3542, SCAF6, CG6905, CG3294	629	148	7937	1.96097	0.996361	0.0760534	4.79398
GOTERM_BP_FAT	GO:0000377~RNA splicing, via transesterification reactions with bulged adenosine as nucleophile	20	2.1097	0.0045847	CG6227, CG5205, SIN, CBP80, SF2, HOIP, B52, SC35, NOI, NONA-L, SMN, U2AF38, L(1)G0007, ROX8, CG13472, CBP20, CG3542, SCAF6, CG6905, CG3294	629	126	7937	2.00293	0.999878	0.110441	7.57986
GOTERM_BP_FAT	GO:0000398~nuclear mRNA splicing, via spliceosome	20	2.1097	0.0045847	CG6227, CG5205, SIN, CBP80, SF2, HOIP, B52, SC35, NOI, NONA-L, SMN, U2AF38, L(1)G0007, ROX8, CG13472, CBP20, CG3542, SCAF6, CG6905, CG3294	629	126	7937	2.00293	0.999878	0.110441	7.57986
GOTERM_BP_FAT	GO:0000375~RNA splicing, via transesterification reactions	20	2.1097	0.00500536	CG6227, CG5205, SIN, CBP80, SF2, HOIP, B52, SC35, NOI, NONA-L, SMN, U2AF38, L(1)G0007, ROX8, CG13472, CBP20, CG3542, SCAF6, CG6905, CG3294	629	127	7937	1.98716	0.999947	0.117114	8.24754
GOTERM_BP_FAT	GO:0006397~mRNA processing	27	2.8481	0.00533176	CG6227, RBP1, CG5205, CSL4, HOIP, B52, SC35, RRP46, NOI, NONA-L, L(1)G0007, CG13472, HRG, CBP20, CG3542, CG6905, CG3294, CG8038, RRP6, SIN, CBP80, SF2, CG11266, SMN, U2AF38, ROX8, SCAF6	629	194	7937	1.75617	0.999972	0.120013	8.76247
